# Supplementary material for: Genome-wide analysis of basic helix-loop-helix (bHLH) transcription factors in Brachypodium distachyon
Source: BMC Genomics. 2017 Aug 15;18:619. doi: 10.1186/s12864-017-4044-4 (PMC5558667; doi:10.1186/s12864-017-4044-4)
Supplement: Supplementary file 1 — Consensus motifs of bHLH domains. Table S2. The primers used in the qRT-PCR. Table S3. Characteristic features of bHLH Transcription factor gene family identified in Brachypodium distachyon. Table S4. The Ka/Ks ratios and estimated divergence time for tandemly duplicated BdbHLH genes. Table S5. The Ka/Ks ratios and estimated divergence time for segmentally duplicated BdbHLH genes. Table S6. The Ka/Ks ratios and estimated divergence time for orthologous bHLH genes between Brachypodium distachyon and rice. Table S7. The Ka/Ks ratios and estimated divergence time for orthologous bHLH genes between Brachypodium distachyon and maize. Table S8. The Ka/Ks ratios and estimated divergence time for orthologous bHLH genes between Brachypodium distachyon and sorghum. Table S9. GO annotations of BdbHLHs. Table S10. GO descriptions of BdbHLHs. Table S11. Detailed information of interaction network of BdbHLH with other proteins. Table S12. Predicted DNA Binding Characteristics of the bHLH Domain in BdbHLH Proteins. Table S13. Summary of the predicted functions of BdbHLHs by comparative analysis with homologous bHLHs in Arabidopsis and rice. Table S14. The cis-regulatory elements in the promoter region of 29 BdbHLH genes. (XLSX 237 kb) [file 12864_2017_4044_MOESM1_ESM.xlsx]

## Sheet: Table S1
Table S1. Consensus motifs of bHLH domains
conserved region	Position in the alignment	Consensus motif amino acid frequency within the OsbHLH domain	Position in the alignment	Consensus motif amino acid frequency within the AtbHLH domain	Position in the alignment	Consensus motif amino acid frequency within the BdbHLH domain
Basic	1	R (61%), K (27%)	1	R (24%), K (22%)	1	R (23%), K (16%)
	2	R (77%), K (16%)	2	R (35%)	2	R (28%)
	9	E (93%)	13	E (76%), A (10%)	13	E (74%), A (14%)
	10	R (81%), K (14%)	14	R (74%), K (14%)	14	R (73%), K (16%)
	14	R (91%)	16	R (91%)	16	R (88%)
Helix	16	I (35%), L (33%), V (23%)	20	I (52%), L (27%), M (12%)	20	I (50%), L (31%), M (14%)
	17	N (74%)	21	N (51%), S (19%)	21	N (53%), S (26%)
	20	F (72%), L (14%), I (9%)	24	F (26%), L (26%), M (20%), I (14%)	24	L (35%), M (27%), F (22%), I (11%)
	23	L (98%)	27	L (100%)	27	L (99%)
	24	R (44%), K (35%)	28	Q (42%), R (35%)	28	Q (43%), R (37%)
Loop	47	K (58%), R (24%)	39	K (66%)	36	K (64%)
Helix	50	K (93%)	42	K (45%), T (13%)	40	K (45%), T (16%)
	53	I (74%), T (15%), V(7%)	45	M (33%), I (27%), V (16%), L (14%)	43	M (34%), I (26%), V (18%), L (16%)
	54	L (98%)	46	L (76%), V (14%)	44	L (84%)
	57	A (76%)	49	A (60%), I (16%), V (12%)	46	A (58%), I (16%), T (14%), V (12%)
	58	I (31%), V (27%), T (23%)	50	I (63%), V (22%)	48	I (55%), V (18%)
	60	Y (77%)	52	Y (78%)	50	Y (77%), H (10%)
	61	I (69%), L (16%), V (8%)	53	I (40%), V (33%), L (13%)	51	V (46%), I (35%), L (14%)
	64	L (80%), M (7%)	56	L (93%)	54	L (99%)

## Sheet: Table S2
Table S2. Primers used in the qRT-PCR
Gene id	sufamily	forward primer (5'-3')	reverse primer (5'-3')
BRADI2G54030	1	GAGCAGGCCATCCACTACG	GTGGTAGCAGCCCATCATCT
BRADI1G76440	2	CCTCGGCTTTGTCCACGACCC	CCATTACCAGCCGAGCACGAGT
BRADI2G01000	3	GAGCACAAGCTCTGCAAACAT	CCATCGTTCTTGCCCAACATT
BRADI2G57800	4	AGGCCTCTCCAGGAACTTCT	ACACCAAACTGCGAGTCGAT
BRADI1G47350	5	GGAAGCAATGAAGCCGATGC	CGAGCACGTAATTAACGGACC
BRADI1G13980	6	AGGGGATGGGATACTACCCG	CGGTGTACGTGGCACATAGG
BRADI1G05037	7	CAAATTCAGGGTGGCGCTTG	ACAAGGGACCTGACAAAAGT
BRADI1G69190	7	GATCTCCTCTGGCTTTGCGA	TGTGAAAACCACCCAATATGC
BRADI3G41510	7	CCTTGTCTGGATGCAGCAGT	TGAAACACTGGCACTTTACCG
BRADI4G19577	7	GAAATGCAAGCTGTCCACGG	TGCCTTGCCTGTAACCTTGT
BRADI4G34350	7	ACAACTCCGACTGAACCAGC	ATGTGGCAGCTCCATCGTAA
BRADI2G08540	8	TTACTGCGAATGGGGTCTGG	CCAAAGGGACCCCAAACCAA
BRADI4G32967	9	TCTGGTGTGGATGACTGTGC	TCAAGCATTAGGAAGAAACCTGA
BRADI2G07050	10	CTTCCTGCTGGCTTTCCGTT	GTCATAGAGCCCACCGGAGT
BRADI1G28230	11	CTCAGCAGCAGGATGTACGG	CGGCGACGACATCTTCTTGTA
BRADI5G14260	11	GTGAAGAAGCGAAGCCAAGC	GACACATCCCACGGAGATCG
BRADI5G20397	12	AGTGACAGGGCCTCAGTAGT	ATGGCATTCCTTCGACCTCC
BRADI2G61050	13	TAGGGTCCTCCTCCCCTGAA	TGCTGGATCGAGTCGAGAGG
BRADI1G71990	14	CTCGAGGTCCAAAAGAGCGT	TCCGCCATAGTCACCTCGAT
BRADI3G09670	14	CCGAACCTGGTGCTGAAGAC	CTTCGGCGCTAAGCTCACAT
BRADI1G09177	15	GAATGTGAAGGCAAGGGGGA	TGCTTCCAGGAAACGTGGTT
BRADI1G45260	17	ACCGGCCACTCGATCTACTT	TCCTCCGACACGGAGTTACC
BRADI1G76030	18	TGACGGAGCGCATCAAAGTA	CGGGCAGCACATCTCTATCC
BRADI1G20560	19	CAAGACCAGCTCCCACAGTT	TTGGTTTGCTGGCAACATCG
BRADI1G25470	19	TGCCCAACCTAGCTCCAAAG	TCTCATCCCGCAGCTCATTC
BRADI2G41670	20	GATCATGGACGGATGCGACT	AAATTCGCCGTCCCCATTCT
BRADI1G12780	21	ACTCCGTCAAGCAACCAAGT	ACATCTGAGCGACTTGCCTTT
BRADI2G47730	23	GGCTCCCTCCCGTGATCTTT	TCCGTGTCAGACCACGACAT
BRADI5G01900	24	GCCTTCAGTGTGGTCTCTCTC	GCGTCTGCCAAGAGAAATCG
BdUBC18		GGAGGCACCTCAGGTCATTT	CGGCAGTTCCTAACATAGCG

## Sheet: Table S3
Table S3. Characteristic features of bHLH Transcription factor gene family identified in B. distachyon
Gene ID	Physical position				Properties of BdbHLH proteins						EST valadation
	Chr Num	Start position (bp)	End Position (bp)	Genome length (bp)	Protein length (aa)	pI	Molecular weight (kDa)	Total number of negatively charged residues(Asp + Glu)	Total number of positively charged residues (Arg + Lys)	Grand average of hydropathicity (GRAVY)
BRADI1G04280	1	2900786	2902420	1634	255	6.02	26.7243	38	35	-0.169	-
BRADI1G05037	1	3342874	3346730	3856	243	6.14	26.5092	33	31	-0.921	2
BRADI1G05430	1	3683330	3687345	4015	278	5.59	29.7003	32	27	-0.65	13
BRADI1G06670	1	4574101	4577532	3431	402	5.82	42.4389	40	30	-0.62	3
BRADI1G07936	1	5595893	5598225	2332	284	8.24	29.0205	20	22	-0.134	3
BRADI1G09177	1	6560096	6562749	2653	291	7.04	32.1938	40	40	-0.778	23
BRADI1G09960	1	7157949	7161751	3802	326	5.56	35.8851	37	30	-0.634	6
BRADI1G10170	1	7331029	7333106	2077	349	5.96	37.9459	42	38	-0.404	1
BRADI1G12760	1	9631884	9633547	1663	211	5.68	22.6189	24	19	-0.026	-
BRADI1G12770	1	9650691	9654260	3569	422	5.29	44.6135	51	36	-0.414	-
BRADI1G12780	1	9674578	9675632	1054	310	6.02	33.3897	35	32	-0.311	-
BRADI1G13980	1	10837410	10840586	3176	445	6.83	47.4351	44	42	-0.54	9
BRADI1G14600	1	11561477	11562837	1360	307	4.75	33.2576	39	25	-0.627	-
BRADI1G18400	1	14768332	14769148	816	237	6.83	25.5359	22	21	-0.234	-
BRADI1G20560	1	16453401	16455862	2461	265	8.68	29.6144	32	35	-0.774	19
BRADI1G22960	1	18442319	18443680	1361	306	5.26	32.7933	40	27	-0.551	-
BRADI1G25230	1	20478462	20479999	1537	229	5.2	25.1975	33	27	-0.432	-
BRADI1G25470	1	20684981	20687970	2989	251	5.89	27.4953	34	31	-0.576	17
BRADI1G28230	1	23402548	23408000	5452	508	6.22	53.538	49	42	-0.671	-
BRADI1G30000	1	25452463	25454212	1749	330	5	36.3744	48	36	-0.4	1
BRADI1G35990	1	31604926	31611777	6851	320	8.75	33.8991	31	34	-0.547	3
BRADI1G37540	1	33363545	33365961	2416	455	7.12	48.1018	42	42	-0.285	-
BRADI1G38650	1	34884507	34887128	2621	347	6.47	37.3828	39	38	-0.286	-
BRADI1G42440	1	39524292	39525456	1164	240	5.45	25.869	27	23	-0.403	-
BRADI1G43650	1	41462493	41465282	2789	441	5.66	47.7868	54	41	-0.726	4
BRADI1G45260	1	43481035	43481937	902	90	9.03	9.97622	12	14	-0.623	9
BRADI1G46100	1	44401299	44401847	548	180	9.5	19.281	15	18	-0.224	-
BRADI1G46700	1	45280140	45285742	5602	476	5.06	51.0018	46	29	-0.321	11
BRADI1G47350	1	45849457	45851691	2234	388	5.89	39.0734	37	34	-0.389	4
BRADI1G48400	1	47022882	47025706	2824	331	6.54	36.4306	38	35	-0.818	1
BRADI1G54070	1	52471390	52476424	5034	665	5.99	72.6905	81	70	-0.452	-
BRADI1G54690	1	53020916	53023814	2898	216	6.76	23.8835	31	30	-0.88	2
BRADI1G55427	1	53875035	53878770	3735	288	6.06	30.9962	35	30	-0.427	10
BRADI1G58230	1	57066987	57070364	3377	373	4.83	39.6894	46	30	-0.453	9
BRADI1G59770	1	58739477	58743407	3930	595	5.27	68.0079	84	54	-0.374	9
BRADI1G61110	1	60455824	60457803	1979	263	5.56	28.5588	35	28	-0.632	11
BRADI1G63040	1	62256845	62258487	1642	166	5.34	17.9464	22	16	-0.08	2
BRADI1G67500	1	66155823	66158583	2760	419	5.45	44.5668	56	39	-0.488	-
BRADI1G69110	1	67570645	67572053	1408	363	5.3	39.3651	38	30	-0.429	-
BRADI1G69190	1	67678725	67680878	2153	296	5.87	32.6104	37	31	-0.653	5
BRADI1G70860	1	69006335	69007839	1504	337	5.59	35.8498	40	34	-0.613	-
BRADI1G71990	1	69840590	69842102	1512	355	6.02	38.0242	44	38	-0.45	2
BRADI1G73140	1	70736348	70737476	1128	85	6.58	9.70497	14	14	-0.666	-
BRADI1G73160	1	70754776	70755386	610	92	7.98	10.3937	13	14	-0.535	-
BRADI1G76030	1	72755610	72756978	1368	352	4.69	37.8115	55	35	-0.332	-
BRADI1G76440	1	73047026	73047985	959	286	6.25	30.7961	35	32	-0.267	-
BRADI1G77070	1	73447711	73449983	2272	303	7.05	31.8522	32	32	-0.053	-
BRADI2G00720	2	434817	436286	1469	206	9.15	23.2948	32	37	-0.525	2
BRADI2G00730	2	442650	444944	2294	212	9.2	23.534	29	35	-0.417	2
BRADI2G00740	2	448973	451370	2397	209	9.71	22.3081	20	29	-0.527	4
BRADI2G01000	2	632405	634132	1727	272	5.15	28.9784	36	28	-0.457	-
BRADI2G03427	2	2501026	2504274	3248	416	6.57	44.7084	36	32	-0.359	-
BRADI2G03830	2	2713049	2714389	1340	258	8.82	27.5561	29	34	-0.442	2
BRADI2G05950	2	4457475	4459450	1975	404	6.54	43.5768	47	44	-0.48	-
BRADI2G07050	2	5383167	5384159	992	260	9.6	27.3899	28	36	-0.316	3
BRADI2G08080	2	6458675	6462134	3459	617	6.6	67.4162	75	73	-0.469	8
BRADI2G08540	2	6914776	6915863	1087	207	11.32	21.9994	18	39	-0.473	2
BRADI2G11100	2	9288215	9291077	2862	549	6.32	58.9371	52	47	-0.522	8
BRADI2G11260	2	9510231	9511588	1357	366	6.35	39.7969	45	40	-0.333	-
BRADI2G18200	2	16141444	16143003	1559	327	8.3	34.1899	30	32	-0.377	3
BRADI2G22810	2	20316509	20320295	3786	460	5.26	49.352	57	40	-0.482	-
BRADI2G23520	2	21063975	21065878	1903	236	8.34	25.7062	57	40	-0.482	5
BRADI2G31870	2	31847634	31854269	6635	397	6.08	41.7962	32	24	-0.481	4
BRADI2G34600	2	34676616	34677597	981	231	9.82	24.6602	25	35	-0.31	1
BRADI2G39970	2	39942133	39944696	2563	291	5.29	31.883	37	25	-0.363	7
BRADI2G41390	2	41643893	41645260	1367	455	6.05	47.6753	49	46	-0.343	2
BRADI2G41670	2	42042778	42046771	3993	416	5.58	44.6226	49	41	-0.27	4
BRADI2G47730	2	48100858	48102673	1815	470	7.22	50.4309	58	58	-0.432	10
BRADI2G47810	2	48172972	48174376	1404	397	7	40.8313	31	31	-0.31	-
BRADI2G54030	2	53011440	53012126	686	228	6.16	24.9297	27	18	-0.629	-
BRADI2G57800	2	55879844	55882919	3075	373	7.27	39.6381	33	33	-0.547	5
BRADI2G58630	2	56448750	56450965	2215	475	5.85	50.2243	53	42	-0.583	5
BRADI2G59497	2	57180604	57182810	2206	242	6.23	26.5213	31	29	-0.393	6
BRADI2G60970	2	58186062	58187643	1581	242	8.55	26.1528	28	31	-0.37	67
BRADI2G61050	2	58226937	58229027	2090	242	8.76	26.237	28	32	-0.396	65
BRADI3G01540	3	959867	963178	3311	246	5.25	26.3467	37	30	-0.623	24
BRADI3G01901	3	1149805	1154379	4574	569	4.65	60.6441	83	41	-0.456	4
BRADI3G01910	3	1155691	1157981	2290	552	4.53	58.717	86	40	-0.468	-
BRADI3G08280	3	6449744	6452886	3142	623	6.93	66.3598	62	61	-0.273	-
BRADI3G09670	3	7834530	7836847	2317	376	8.16	39.7695	39	41	-0.167	-
BRADI3G10260	3	8423449	8430477	7028	390	6.08	41.6706	37	29	-0.665	6
BRADI3G11007	3	9307135	9308507	1372	268	5.31	28.2407	35	29	-0.839	-
BRADI3G11520	3	9991873	9997136	5263	330	6.32	36.6887	43	40	-1.003	6
BRADI3G13300	3	11798258	11799133	875	291	6.41	31.4391	29	23	-0.627	1
BRADI3G14590	3	12957911	12960902	2991	246	5.5	26.5771	35	30	-0.641	17
BRADI3G21460	3	20548679	20550325	1646	307	5.05	33.5508	43	28	-0.316	2
BRADI3G33170	3	35535707	35538677	2970	409	6.03	44.201	42	38	-0.549	1
BRADI3G34200	3	36637253	36639872	2619	706	6.25	76.2402	75	67	-0.559	31
BRADI3G36610	3	38990223	38992634	2411	369	5.73	38.729	51	42	-0.488	-
BRADI3G38250	3	40779841	40780599	758	252	8.53	27.1076	19	21	-0.495	-
BRADI3G38360	3	40889678	40890512	834	238	9.15	25.6426	35	39	-0.602	-
BRADI3G38510	3	41016087	41017800	1713	340	5.94	36.3567	39	34	-0.261	2
BRADI3G38890	3	41352656	41354693	2037	329	6.64	35.4728	39	37	-0.539	1
BRADI3G38970	3	41408303	41413075	4772	489	6.51	52.4031	54	51	-0.651	21
BRADI3G39927	3	42158133	42160027	1894	360	7.06	38.6122	36	36	-0.579	3
BRADI3G40860	3	42949265	42951609	2344	401	6.04	42.7334	47	44	-0.593	15
BRADI3G41510	3	43449225	43451582	2357	294	5.91	31.7564	33	28	-0.465	7
BRADI3G41930	3	43708730	43709611	881	293	6.98	31.4467	38	38	-0.244	-
BRADI3G41940	3	43715469	43716320	851	283	6.34	30.5815	36	34	-0.394	-
BRADI3G41950	3	43723358	43724230	872	290	6.91	30.8219	34	34	-0.253	-
BRADI3G43250	3	44594500	44595334	834	211	5.73	22.9109	26	22	-0.289	58
BRADI3G45360	3	47325920	47326835	915	270	9.3	28.6164	27	33	-0.329	-
BRADI3G45370	3	47399491	47401126	1635	270	9.3	28.6164	32	33	-0.284	-
BRADI3G46200	3	48116582	48119749	3167	479	5.49	51.2987	52	40	-0.338	2
BRADI3G48070	3	49611731	49615428	3697	317	7.27	32.4266	33	33	-0.617	2
BRADI3G51100	3	52231118	52233784	2666	408	6.32	44.3853	45	40	-0.621	-
BRADI3G52150	3	53141435	53144390	2955	357	5.74	37.9927	40	31	-0.1	-
BRADI3G52790	3	53626485	53628765	2280	361	7.5	38.7558	38	39	-0.468	10
BRADI3G53060	3	53840035	53841056	1021	280	5.58	29.5201	36	30	-0.325	-
BRADI3G54070	3	54616856	54620263	3407	351	5.48	35.8799	39	30	-0.429	7
BRADI3G54640	3	55068796	55071582	2786	310	8.31	34.2799	32	34	-0.661	-
BRADI3G56340	3	56270905	56274135	3230	417	7.7	45.6004	50	51	-0.857	-
BRADI3G58360	3	57913856	57915198	1342	295	9.67	32.1144	32	41	-0.409	1
BRADI3G59290	3	58515801	58517328	1527	89	9.03	9.9492	12	14	-0.644	11
BRADI4G00920	4	483789	487488	3699	363	6.56	38.2978	39	37	-0.38	-
BRADI4G02670	4	1950562	1952456	1894	295	4.71	31.1804	32	19	-0.197	-
BRADI4G03070	4	2417289	2418632	1343	302	4.74	33.0456	43	28	-0.62	-
BRADI4G05760	4	4789005	4789647	642	176	5.18	17.9945	23	20	-0.096	-
BRADI4G06567	4	5517233	5518513	1280	178	6.08	20.3627	27	24	-0.751	-
BRADI4G12615	4	12632026	12633420	1394	256	6.22	28.0936	28	26	-0.435	-
BRADI4G14190	4	14650868	14655103	4235	272	9.29	29.8461	32	36	-0.903	9
BRADI4G17460	4	18822981	18825999	3018	463	5.25	48.9251	51	42	-0.311	7
BRADI4G19577	4	22332031	22334235	2204	345	7	36.4684	38	38	-0.372	6
BRADI4G29370	4	34833957	34834961	1004	294	5.12	32.1573	41	30	-0.443	-
BRADI4G29990	4	35733264	35736045	2781	329	5.7	34.6186	47	40	-0.459	2
BRADI4G30350	4	36092062	36095226	3164	472	6.46	47.7493	36	32	-0.378	2
BRADI4G32060	4	37794989	37795866	877	247	6.37	26.5311	23	21	-0.279	3
BRADI4G32470	4	38132695	38133555	860	213	8.76	23.1992	32	34	-0.515	-
BRADI4G32650	4	38327439	38328897	1458	338	6.32	36.1888	37	34	-0.258	1
BRADI4G32934	4	38733998	38736915	2917	415	6.19	43.6576	43	38	-0.539	-
BRADI4G32967	4	38793440	38798485	5045	410	6.33	45.1123	45	42	-0.485	9
BRADI4G33670	4	39376377	39379029	2652	410	8.99	42.811	36	41	-0.512	1
BRADI4G34350	4	39989216	39991569	2353	372	5.73	38.9074	44	38	-0.446	7
BRADI4G34870	4	40372181	40374225	2044	270	5.33	29.5922	35	26	-0.544	7
BRADI4G35400	4	40827874	40828833	959	319	6.14	33.5735	35	31	-0.31	-
BRADI5G01900	5	1915088	1918199	3111	301	4.85	33.5128	49	34	-0.334	2
BRADI5G05110	5	6559767	6562272	2505	270	4.87	29.4594	41	30	-0.264	48
BRADI5G06620	5	8631754	8634536	2782	378	6.56	39.9548	39	37	-0.437	1
BRADI5G07720	5	10219684	10221585	1901	356	4.96	38.9053	60	41	-0.513	-
BRADI5G14260	5	17696165	17697444	1279	163	9.24	17.5948	17	21	-0.739	5
BRADI5G18500	5	21503045	21505341	2296	439	5.73	47.6873	46	36	-0.457	-
BRADI5G19950	5	22874425	22877138	2713	330	6.53	35.7762	42	40	-0.472	-
BRADI5G20397	5	23284069	23286550	2481	465	5.18	51.7289	67	44	-0.44	-
BRADI5G21950	5	24442704	24444156	1452	198	9.37	22.4414	21	25	-0.908	-
BRADI5G22920	5	25102460	25105353	2893	466	6.75	48.61	32	30	-0.374	6
BRADI5G23580	5	25471601	25472452	851	102	9.29	10.9993	11	13	-0.417	-

## Sheet: Table S4
Table S4. The Ka/Ks ratios and estimated divergence time for tandemly duplicated BdbHLH genes
Location on Brachypodium distachyon genome				Location on Brachypodium distachyon genome				Ka	Ks	Ka/Ks	Mya
ID	Chr.	Start	End	ID	Chr.	Start	End
BRADI1G12760	1	9631884	9633547	BRADI1G12770	1	9650691	9654260	0.3562	0.7384	0.482394	56.8
BRADI1G12760	1	9631884	9633547	BRADI1G12780	1	9674578	9675632	0.4701	0.9743	0.4825	74.9462
BRADI1G12770	1	9650691	9654260	BRADI1G12780	1	9674578	9675632	0.4637	0.7557	0.613603	58.1308
BRADI1G73140	1	70736348	70737476	BRADI1G73160	1	70754776	70755386	0.2548	1.2917	0.197259	99.3615
BRADI2G00720	2	434817	436286	BRADI2G00730	2	442650	444944	0.1125	0.3128	0.359655	24.0615
BRADI2G00720	2	434817	436286	BRADI2G00740	2	448973	451370	0.4423	0.8738	0.50618	67.2154
BRADI2G00730	2	442650	444944	BRADI2G00740	2	448973	451370	2.0138	1.0093	1.99524	77.6385
BRADI2G60970	2	58186062	58187643	BRADI2G61050	2	58226937	58229027	0.0073	0.1393	0.0524049	10.7154
BRADI3G01901	3	1149805	1154379	BRADI3G01910	3	1155691	1157981	0.1009	0.1892	0.533298	14.5538
BRADI3G41930	3	43708730	43709611	BRADI3G41940	3	43715469	43716320	0.2845	0.3537	0.804354	27.2077
BRADI3G41930	3	43708730	43709611	BRADI3G41950	3	43723358	43724230	0.1492	0.2656	0.561747	20.4308
BRADI3G41940	3	43715469	43716320	BRADI3G41950	3	43723358	43724230	1.2185	0.7464	1.6325	57.4154
BRADI3G45360	3	47325920	47326835	BRADI3G45370	3	47399491	47401126	0.1023	0.1178	0.868421	9.06154
BRADI3G52790	3	53626485	53628765	BRADI3G53060	3	53840035	53841056	0.9059	0.7883	1.14918	60.6385
							Means	0.491571	0.611164	0.731339	47.0126

## Sheet: Table S5
Table S5. The Ka/Ks ratios and estimated divergence time for segmentally duplicated BdbHLH genes
Location on Brachypodium distachyon genome				Location on Brachypodium distachyon genome				Ka	Ks	Ka/Ks	Mya
ID	Chr.	Start	End	ID	Chr.	Start	End
BRADI1G05037	1	3342874	3346730	BRADI1G54690	1	53020916	53023814	0.186	0.6468	0.28757	49.7538
BRADI1G05430	1	3683330	3687345	BRADI1G55427	1	53875035	53878770	0.1149	0.8007	0.143499	61.5923
BRADI1G06670	1	4574101	4577532	BRADI1G58230	1	57066987	57070364	0.3497	0.9783	0.357457	75.2538
BRADI1G06670	1	4574101	4577532	BRADI1G13980	1	10837410	10840586	0.7629	2.2158	0.3443	170.446
BRADI1G10170	1	7331029	7333106	BRADI1G12760	1	9631884	9633547	0.6319	0.7716	0.818948	59.3538
BRADI1G12760	1	9631884	9633547	BRADI4G00920	4	483789	487488	0.4419	0.7648	0.577798	58.8308
BRADI1G14600	1	11561477	11562837	BRADI4G03070	4	2417289	2418632	0.3294	1.0684	0.308311	82.1846
BRADI1G17910	1	14508846	14509526	BRADI1G63040	1	62256845	62258487	0.3353	0.8103	0.413797	62.3308
BRADI1G20560	1	16453401	16455862	BRADI1G61110	1	60455824	60457803	0.3634	1.126	0.322735	86.6154
BRADI1G22960	1	18442319	18443680	BRADI1G70860	1	69006335	69007839	0.6917	1.4567	0.47484	112.054
BRADI1G30000	1	25452463	25454212	BRADI1G76030	1	72755610	72756978	0.5202	0.9142	0.569022	70.3231
BRADI1G37540	1	33363545	33365961	BRADI3G08280	3	6449744	6452886	0.4308	0.7825	0.550543	60.1923
BRADI1G38650	1	34884507	34887128	BRADI3G09670	3	7834530	7836847	0.3425	0.7867	0.435363	60.5154
BRADI1G42440	1	39524292	39525456	BRADI3G53060	3	53840035	53841056	0.4812	0.7605	0.632742	58.5
BRADI1G43650	1	41462493	41465282	BRADI4G32934	4	38733998	38736915	0.5779	0	-	0
BRADI1G43650	1	41462493	41465282	BRADI3G38890	3	41352656	41354693	0.748	0	-	0
BRADI1G45260	1	43481035	43481937	BRADI3G59290	3	58515801	58517328	0.0711	0.334	0.212874	25.6923
BRADI1G46100	1	44401299	44401847	BRADI4G32060	4	37794989	37795866	0.4673	0.641	0.729017	49.3077
BRADI1G47350	1	45849457	45851691	BRADI4G30350	4	36092062	36095226	0.3805	0.7868	0.483604	60.5231
BRADI1G47350	1	45849457	45851691	BRADI3G54070	3	54616856	54620263	0.2912	1.0224	0.28482	78.6462
BRADI1G48400	1	47022882	47025706	BRADI3G54640	3	55068796	55071582	0.4176	0.8054	0.5185	61.9538
BRADI1G69110	1	67570645	67572053	BRADI3G21460	3	20548679	20550325	0.5448	1.2743	0.427529	98.0231
BRADI1G70860	1	69006335	69007839	BRADI4G06567	4	5517233	5518513	0.437	1.6786	0.260336	129.123
BRADI2G03830	2	2713049	2714389	BRADI2G34600	2	34676616	34677597	0.3424	0.6669	0.51342	51.3
BRADI2G11100	2	9288215	9291077	BRADI2G36740	2	37081412	37083779	0.5386	1.6438	0.327655	126.446
BRADI2G18200	2	16141444	16143003	BRADI2G41390	2	41643893	41645260	0.7967	1.1484	0.693748	88.3385
BRADI2G18200	2	16141444	16143003	BRADI2G47810	2	48172972	48174376	0.746	0.9173	0.813256	70.5615
BRADI2G41670	2	42042778	42046771	BRADI3G08280	3	6449744	6452886	0.7816	1.0156	0.769594	78.1231
BRADI2G51990	2	51514423	51516455	BRADI5G22920	5	25102460	25105353	0.7876	1.9592	0.402001	150.708
BRADI2G57800	2	55879844	55882919	BRADI3G48070	3	49611731	49615428	0.89	1.2394	0.718089	95.3385
BRADI2G58630	2	56448750	56450965	BRADI4G34350	4	39989216	39991569	0.4765	1.1999	0.397116	92.3
BRADI2G58630	2	56448750	56450965	BRADI3G40860	3	42949265	42951609	0.3828	1.0543	0.363085	81.1
BRADI3G15440	3	13758839	13761990	BRADI5G22920	5	25102460	25105353	0.4535	0.9404	0.482242	72.3385
BRADI3G36610	3	38990223	38992634	BRADI4G29990	4	35733264	35736045	0.2529	0.6303	0.401238	48.4846
BRADI3G38250	3	40779841	40780599	BRADI4G32060	4	37794989	37795866	0.3627	0.5573	0.650816	42.8692
BRADI3G38360	3	40889678	40890512	BRADI4G32470	4	38132695	38133555	0.3387	0.5411	0.625947	41.6231
BRADI3G38510	3	41016087	41017800	BRADI3G58360	3	57913856	57915198	0.3975	0.652	0.609663	50.1538
BRADI3G38510	3	41016087	41017800	BRADI4G32650	4	38327439	38328897	0.3493	0.7218	0.483929	55.5231
BRADI3G38890	3	41352656	41354693	BRADI4G32934	4	38733998	38736915	0.3581	1.0273	0.348584	79.0231
BRADI3G38970	3	41408303	41413075	BRADI4G32967	4	38793440	38798485	0.2479	0.8789	0.282057	67.6077
BRADI3G38970	3	41408303	41413075	BRADI3G56340	3	56270905	56274135	0.6812	2.3459	0.290379	180.454
BRADI3G39927	3	42158133	42160027	BRADI4G33670	4	39376377	39379029	0.2324	0.6138	0.378625	47.2154
BRADI3G40860	3	42949265	42951609	BRADI4G34350	4	39989216	39991569	0.3041	1.116	0.272491	85.8462
BRADI3G41510	3	43449225	43451582	BRADI4G34870	4	40372181	40374225	0.2704	0.6317	0.428051	48.5923
BRADI3G41930	3	43708730	43709611	BRADI4G35400	4	40827874	40828833	0.4185	0.6153	0.680156	47.3308
BRADI3G51100	3	52231118	52233784	BRADI5G18500	5	21503045	21505341	0.6103	1.4065	0.433914	108.192
BRADI3G52150	3	53141435	53144390	BRADI5G19950	5	22874425	22877138	0.2903	0.502	0.578287	38.6154
BRADI3G56340	3	56270905	56274135	BRADI4G32967	4	38793440	38798485	0.6053	2.6655	0.227087	205.038
BRADI3G58360	3	57913856	57915198	BRADI4G32650	4	38327439	38328897	0.3848	0.7355	0.523182	56.5769
BRADI4G06567	4	5517233	5518513	BRADI4G12615	4	12632026	12633420	0.342	1.3768	0.248402	105.908
							Means	0.451186	0.984574	0.460346	75.7365

## Sheet: Table S6
Table S6. The Ka/Ks ratios and estimated divergence time for orthologous bHLH proteins between Brachypodium and rice
Location on Brachypodium distachyon genome				Location on Oryza sativa genome				Ka	Ks	Ka/Ks	Mya
ID	Chr.	Start	End	Gene ID	Chr.	Start	End
BRADI1G04280	1	2900786	2902420	LOC_Os03g59670	3	33973665	33975577	0.1032	0.2644	0.390318	20.3385
BRADI1G05037	1	3342874	3346730	LOC_Os07g09590	7	5082119	5084790	0.1859	0.8029	0.231536	61.7615
BRADI1G05037	1	3342874	3346730	LOC_Os03g58830	3	33500880	33505048	0.1317	0.4482	0.293842	34.4769
BRADI1G05430	1	3683330	3687345	LOC_Os07g08440	7	4338514	4342219	0.0324	0.8187	0.0395749	62.9769
BRADI1G05430	1	3683330	3687345	LOC_Os03g58330	3	33233106	33237601	0.0638	0.4204	0.15176	32.3385
BRADI1G06670	1	4574101	4577532	LOC_Os07g05010	7	2207088	2210741	0.4407	0.9732	0.452836	74.8615
BRADI1G06670	1	4574101	4577532	LOC_Os03g56950	3	32432456	32435261	0.1519	0.4996	0.304043	38.4308
BRADI1G09177	1	6560096	6562749	LOC_Os03g53020	3	30406830	30409447	0.2079	0.5987	0.347252	46.0538
BRADI1G09960	1	7157949	7161751	LOC_Os03g51910	3	29774810	29776910	0.1095	0.4068	0.269174	31.2923
BRADI1G10170	1	7331029	7333106	LOC_Os03g51580	3	29516646	29519095	0.1389	0.4396	0.315969	33.8154
BRADI1G13980	1	10837410	10840586	LOC_Os03g43810	3	24545115	24547175	0.3408	0.5553	0.613722	42.7154
BRADI1G13980	1	10837410	10840586	LOC_Os12g41650	12	25768808	25773128	0.521	0.8593	0.606307	66.1
BRADI1G14600	1	11561477	11562837	LOC_Os03g42100	3	23433316	23434712	0.1435	0.6603	0.217325	50.7923
BRADI1G14600	1	11561477	11562837	LOC_Os12g39850	12	24632487	24633776	0.2797	1.0354	0.270137	79.6462
BRADI1G20560	1	16453401	16455862	LOC_Os07g43530	7	26039679	26042226	0.1866	0.5813	0.321005	44.7154
BRADI1G20560	1	16453401	16455862	LOC_Os03g26210	3	15000062	15002205	0.3882	1.5734	0.246727	121.031
BRADI1G22960	1	18442319	18443680	LOC_Os07g39940	7	23957016	23958268	0.1529	0.9141	0.167268	70.3154
BRADI1G22960	1	18442319	18443680	LOC_Os03g10770	3	5495851	5497218	0.7363	1.4693	0.501123	113.023
BRADI1G25230	1	20478462	20479999	LOC_Os07g36460	7	21814234	21816049	0.1079	0.4188	0.257641	32.2154
BRADI1G25470	1	20684981	20687970	LOC_Os07g35870	7	21466736	21469857	0.1041	0.5242	0.198588	40.3231
BRADI1G28230	1	23402548	23408000	LOC_Os07g28890	7	16933763	16938903	0.1926	0.5698	0.338013	43.8308
BRADI1G30000	1	25452463	25454212	LOC_Os06g50900	6	30799405	30801417	0.2207	0.546	0.404212	42
BRADI1G35990	1	31604926	31611777	LOC_Os06g41060	6	24522165	24527832	0.0649	0.4923	0.13183	37.8692
BRADI1G37540	1	33363545	33365961	LOC_Os06g37410	6	22119339	22123157	0.2731	0.5549	0.492161	42.6846
BRADI1G38650	1	34884507	34887128	LOC_Os06g33450	6	19490529	19494500	0.1999	0.471	0.424416	36.2308
BRADI1G38650	1	34884507	34887128	LOC_Os02g15760	2	8879442	8882660	0.329	0.694	0.474063	53.3846
BRADI1G42440	1	39524292	39525456	LOC_Os06g30090	6	17349124	17350153	0.5263	0.9005	0.584453	69.2692
BRADI1G42440	1	39524292	39525456	LOC_Os02g48060	2	29421401	29422989	0.4809	0.9094	0.52881	69.9538
BRADI1G43650	1	41462493	41465282	LOC_Os06g16400	6	9364050	9368004	0.1988	0.4975	0.399598	38.2692
BRADI1G45260	1	43481035	43481937	LOC_Os06g12210	6	6556802	6557319	0.0633	0.2188	0.289305	16.8308
BRADI1G45260	1	43481035	43481937	LOC_Os02g51320	2	31423943	31425239	0.0566	0.3603	0.157091	27.7154
BRADI1G46100	1	44401299	44401847	LOC_Os06g10820	6	5642245	5642880	0.2599	0.4901	0.5303	37.7
BRADI1G46700	1	45280140	45285742	LOC_Os06g09370	6	4709743	4715358	0.1458	0.4327	0.336954	33.2846
BRADI1G47350	1	45849457	45851691	LOC_Os06g08500	6	4192207	4194416	0.1815	0.486	0.373457	37.3846
BRADI1G47350	1	45849457	45851691	LOC_Os02g55250	2	33833909	33838048	0.203	0.8189	0.247894	62.9923
BRADI1G48400	1	47022882	47025706	LOC_Os06g06900	6	3273373	3276890	0.1366	0.4849	0.281708	37.3
BRADI1G48400	1	47022882	47025706	LOC_Os02g56140	2	34353730	34356787	0.3366	0.8713	0.386319	67.0231
BRADI1G54070	1	52471390	52476424	LOC_Os07g11020	7	6062889	6069317	0.3647	0.6555	0.556369	50.4231
BRADI1G54690	1	53020916	53023814	LOC_Os07g09590	7	5082119	5084790	0.1598	0.4593	0.347921	35.3308
BRADI1G54690	1	53020916	53023814	LOC_Os03g58830	3	33500880	33505048	0.1529	0.7545	0.202651	58.0385
BRADI1G55427	1	53875035	53878770	LOC_Os07g08440	7	4338514	4342219	0.0274	0.3627	0.0755445	27.9
BRADI1G55427	1	53875035	53878770	LOC_Os03g58330	3	33233106	33237601	0.1355	0.7334	0.184756	56.4154
BRADI1G58230	1	57066987	57070364	LOC_Os07g05010	7	2207088	2210741	0.2622	0.5093	0.514824	39.1769
BRADI1G58230	1	57066987	57070364	LOC_Os03g56950	3	32432456	32435261	0.3835	0.8062	0.475688	62.0154
BRADI1G61110	1	60455824	60457803	LOC_Os07g43530	7	26039679	26042226	0.3065	1.2571	0.243815	96.7
BRADI1G61110	1	60455824	60457803	LOC_Os03g26210	3	15000062	15002205	0.1954	0.7143	0.273555	54.9462
BRADI1G63040	1	62256845	62258487	LOC_Os07g47960	7	28649695	28651636	0.1538	0.9054	0.16987	69.6462
BRADI1G63040	1	62256845	62258487	LOC_Os03g21970	3	12587544	12589847	0.142	0.3687	0.385137	28.3615
BRADI1G67500	1	66155823	66158583	LOC_Os03g15440	3	8458131	8461082	0.1347	0.4338	0.310512	33.3692
BRADI1G69110	1	67570645	67572053	LOC_Os03g12760	3	6832152	6826703	0.2557	0.5766	0.443462	44.3538
BRADI1G69110	1	67570645	67572053	LOC_Os10g01530	10	344330	347794	0.5598	1.2733	0.439645	97.9462
BRADI1G69190	1	67678725	67680878	LOC_Os03g12940	3	6980639	6989565	0.1349	0.7145	0.188803	54.9615
BRADI1G70860	1	69006335	69007839	LOC_Os03g10770	3	5495851	5497218	0.1814	0.6822	0.265904	52.4769
BRADI1G73140	1	70736348	70737476	LOC_Os03g07510	3	3814371	3823216	0.5473	1.2611	0.433986	97.0077
BRADI1G73140	1	70736348	70737476	LOC_Os10g26410	10	13722352	13722732	0.1253	0.4279	0.292825	32.9154
BRADI1G76030	1	72755610	72756978	LOC_Os03g04310	3	1983522	1985736	0.2071	0.5053	0.409856	38.8692
BRADI1G76030	1	72755610	72756978	LOC_Os10g39750	10	21244724	21247082	0.4073	0.6961	0.585117	53.5462
BRADI1G77070	1	73447711	73449983	LOC_Os03g03000	3	1226698	1227860	0.2059	0.4704	0.437713	36.1846
BRADI2G00720	2	434817	436286	LOC_Os01g01840	1	455512	460716	0.3392	0.7037	0.482024	54.1308
BRADI2G01000	2	632405	634132	LOC_Os01g02110	1	603643	605643	0.2216	0.7505	0.29527	57.7308
BRADI2G03427	2	2501026	2504274	LOC_Os01g01600	1	303103	306800	0.4477	1.0182	0.439698	78.3231
BRADI2G03830	2	2713049	2714389	LOC_Os05g07120	5	3756476	3759789	0.4719	0.6154	0.766818	47.3385
BRADI2G03830	2	2713049	2714389	LOC_Os01g06640	1	3128992	3130722	0.1666	0.4762	0.349853	36.6308
BRADI2G05950	2	4457475	4459450	LOC_Os05g11070	5	6206615	6208833	0.8299	1.234	0.672528	94.9231
BRADI2G05950	2	4457475	4459450	LOC_Os01g09900	1	5148694	5150648	0.3835	0.699	0.548641	53.7692
BRADI2G08080	2	6458675	6462134	LOC_Os01g13460	1	7495057	7498391	0.0949	0.6763	0.140322	52.0231
BRADI2G08540	2	6914776	6915863	LOC_Os01g14110	1	7903813	7904466	0.1531	0.3617	0.423279	27.8231
BRADI2G11100	2	9288215	9291077	LOC_Os05g04740	5	2246835	2248878	0.6542	2.3293	0.280857	179.177
BRADI2G11260	2	9510231	9511588	LOC_Os01g18870	1	10664780	10666903	0.1314	0.2385	0.550943	18.3462
BRADI2G18200	2	16141444	16143003	LOC_Os05g46370	5	26879444	26881353	0.4707	0.7058	0.666903	54.2923
BRADI2G18200	2	16141444	16143003	LOC_Os01g51140	1	29382708	29385646	0.7351	0.9014	0.815509	69.3385
BRADI2G23520	2	21063975	21065878	LOC_Os05g38140	5	22371205	22373569	0.082	0.5109	0.160501	39.3
BRADI2G31870	2	31847634	31854269	LOC_Os05g14010	5	7802684	7810387	0.1023	0.5573	0.183564	42.8692
BRADI2G34600	2	34676616	34677597	LOC_Os05g07120	5	3759789	3756476	0.31	0.5099	0.607962	39.2231
BRADI2G34600	2	34676616	34677597	LOC_Os01g06640	1	3128992	3130722	0.3208	0.6701	0.478735	51.5462
BRADI2G39970	2	39942133	39944696	LOC_Os05g01256	5	178801	181619	0.3034	0.7651	0.396549	58.8538
BRADI2G41390	2	41643893	41645260	LOC_Os01g38610	1	21687401	21689929	0.3135	0.6392	0.490457	49.1692
BRADI2G41670	2	42042778	42046771	LOC_Os01g39330	1	22138043	22142486	0.308	0.4576	0.673077	35.2
BRADI2G47730	2	48100858	48102673	LOC_Os01g50940	1	29271158	29273270	0.1348	0.3463	0.389258	26.6385
BRADI2G47810	2	48172972	48174376	LOC_Os05g46370	5	26879444	26881353	0.5692	0.701	0.811983	53.9231
BRADI2G47810	2	48172972	48174376	LOC_Os01g51140	1	29382708	29385646	0.2665	0.5733	0.464853	44.1
BRADI2G54030	2	53011440	53012126	LOC_Os01g61480	1	35558148	35559225	0.2707	0.3703	0.731029	28.4846
BRADI2G57800	2	55879844	55882919	LOC_Os01g67480	1	39211307	39216637	0.3553	0.7006	0.507137	53.8923
BRADI2G58630	2	56448750	56450965	LOC_Os08g41320	8	26102849	26105371	0.3951	1.1562	0.341723	88.9385
BRADI2G58630	2	56448750	56450965	LOC_Os01g68700	1	39894642	39897761	0.082	0.4671	0.175551	35.9308
BRADI2G59497	2	57180604	57182810	LOC_Os01g70310	1	40714145	40717179	0.1539	0.4833	0.318436	37.1769
BRADI2G61050	2	58226937	58229027	LOC_Os01g72370	1	41971514	41978408	0.261	0.5609	0.465324	43.1462
BRADI3G01540	3	959867	963178	LOC_Os02g02480	2	874691	878615	0.083	0.3759	0.220803	28.9154
BRADI3G01901	3	1149805	1154379	LOC_Os02g02820	2	1073551	1076776	0.3276	0.6489	0.504854	49.9154
BRADI3G08280	3	6449744	6452886	LOC_Os02g12820	2	6746929	6749884	0.3434	0.6092	0.56369	46.8615
BRADI3G09670	3	7834530	7836847	LOC_Os06g33450	6	19490529	19494500	0.3473	0.8614	0.403181	66.2615
BRADI3G09670	3	7834530	7836847	LOC_Os02g15760	2	8879442	8882660	0.2807	0.6963	0.403131	53.5615
BRADI3G10260	3	8423449	8430477	LOC_Os02g17680	2	10181426	10189201	0.1581	0.4339	0.36437	33.3769
BRADI3G11007	3	9307135	9308507	LOC_Os02g21090	2	12503302	12506887	0.1577	0.3145	0.501431	24.1923
BRADI3G13300	3	11798258	11799133	LOC_Os08g01700	8	418808	420578	0.2546	0.7687	0.331209	59.1308
BRADI3G14590	3	12957911	12960902	LOC_Os08g04390	8	2148783	2151531	0.0666	0.6047	0.110137	46.5154
BRADI3G21460	3	20548679	20550325	LOC_Os10g01530	10	344330	347794	0.3124	1.0753	0.290524	82.7154
BRADI3G33170	3	35535707	35538677	LOC_Os10g40740	10	21863008	21867667	0.2806	0.5506	0.509626	42.3538
BRADI3G34200	3	36637253	36639872	LOC_Os10g42430	10	22857123	22859886	0.1081	0.4355	0.24822	33.5
BRADI3G36610	3	38990223	38992634	LOC_Os09g24490	9	14583473	14586345	0.2816	0.5624	0.500711	43.2615
BRADI3G36610	3	38990223	38992634	LOC_Os08g33590	8	20974259	20977254	0.2111	0.3891	0.542534	29.9308
BRADI3G38250	3	40779841	40780599	LOC_Os09g28210	9	17132211	17133476	0.3425	0.6755	0.507032	51.9615
BRADI3G38250	3	40779841	40780599	LOC_Os08g36740	8	23194535	23195275	0.2793	0.5341	0.522936	41.0846
BRADI3G38360	3	40889678	40890512	LOC_Os09g28900	9	17565471	17566197	0.3687	0.5814	0.634159	44.7231
BRADI3G38360	3	40889678	40890512	LOC_Os08g37290	8	23572563	23573388	0.1839	0.2769	0.664139	21.3
BRADI3G38890	3	41352656	41354693	LOC_Os09g29830	9	18141109	18144524	0.3994	0.9217	0.43333	70.9
BRADI3G38890	3	41352656	41354693	LOC_Os08g38080	8	24121860	24123906	0.3028	0.7075	0.427986	54.4231
BRADI3G38970	3	41408303	41413075	LOC_Os09g29930	9	18207613	18215108	0.2233	0.9046	0.246849	69.5846
BRADI3G38970	3	41408303	41413075	LOC_Os08g38210	8	24222406	24228746	0.1912	0.4543	0.420867	34.9462
BRADI3G39927	3	42158133	42160027	LOC_Os09g31300	9	18814008	18817017	0.1934	0.5487	0.352469	42.2077
BRADI3G39927	3	42158133	42160027	LOC_Os08g39630	8	25089523	25092949	0.1133	0.3942	0.287418	30.3231
BRADI3G40860	3	42949265	42951609	LOC_Os09g32510	9	19406206	19408388	0.3612	1.0934	0.330346	84.1077
BRADI3G41510	3	43449225	43451582	LOC_Os09g33580	9	19812623	19815196	0.2289	0.5516	0.414975	42.4308
BRADI3G41510	3	43449225	43451582	LOC_Os08g42470	8	26843299	26841064	0.1071	0.4026	0.266021	30.9692
BRADI3G41930	3	43708730	43709611	LOC_Os09g34330	9	20268863	20269717	0.4498	0.5941	0.757112	45.7
BRADI3G41930	3	43708730	43709611	LOC_Os08g43070	8	27223168	27223959	0.4426	0.6137	0.721199	47.2077
BRADI3G45360	3	47325920	47326835	LOC_Os04g35000	4	21271523	21274076	0.8369	0.999	0.837738	76.8462
BRADI3G45360	3	47325920	47326835	LOC_Os02g34320	2	20535321	20538749	0.5423	0.8324	0.65149	64.0308
BRADI3G45370	3	47399491	47401126	LOC_Os04g35010	4	21276704	21281674	0.7358	1.047	0.70277	80.5385
BRADI3G46200	3	48116582	48119749	LOC_Os02g35660	2	21436299	21440664	0.3619	0.7122	0.508144	54.7846
BRADI3G48070	3	49611731	49615428	LOC_Os04g41229	4	24461146	24468949	0.4813	0.9814	0.490422	75.4923
BRADI3G48070	3	49611731	49615428	LOC_Os02g39140	2	23643092	23651534	0.2566	0.5751	0.446183	44.2385
BRADI3G51100	3	52231118	52233784	LOC_Os04g47810	4	28369366	28371848	0.5579	1.6131	0.345856	124.085
BRADI3G51100	3	52231118	52233784	LOC_Os02g45010	2	27265867	27269207	0.1874	0.5272	0.355463	40.5538
BRADI3G52790	3	53626485	53628765	LOC_Os02g47660	2	29116625	29119404	0.2806	0.4844	0.579273	37.2615
BRADI3G53060	3	53840035	53841056	LOC_Os02g48060	2	29421401	29422989	0.2123	0.4004	0.53022	30.8
BRADI3G54070	3	54616856	54620263	LOC_Os06g08500	6	4192207	4194416	0.3348	1.0166	0.329333	78.2
BRADI3G54070	3	54616856	54620263	LOC_Os02g55250	2	33838048	33833909	0.1944	0.51	0.381176	39.2308
BRADI3G54640	3	55068796	55071582	LOC_Os06g06900	6	3273373	3276890	0.3524	0.9029	0.390298	69.4538
BRADI3G54640	3	55068796	55071582	LOC_Os02g56140	2	34353730	34356787	0.2711	0.6598	0.410882	50.7538
BRADI3G56340	3	56270905	56274135	LOC_Os02g49480	2	30233286	30235843	0.2524	0.776	0.325258	59.6923
BRADI3G59290	3	58515801	58517328	LOC_Os06g12210	6	6556802	6557319	0.0662	0.2946	0.224711	22.6615
BRADI3G59290	3	58515801	58517328	LOC_Os02g51320	2	31423943	31425239	0.0204	0.2988	0.0682731	22.9846
BRADI4G00920	4	483789	487488	LOC_Os12g43620	12	27088697	27090143	0.3409	0.641	0.531825	49.3077
BRADI4G02670	4	1950562	1952456	LOC_Os12g40590	12	25116029	25119760	1.1254	1.683	0.668687	129.462
BRADI4G03070	4	2417289	2418632	LOC_Os03g42100	3	23433316	23434712	0.4078	0.9242	0.441246	71.0923
BRADI4G03070	4	2417289	2418632	LOC_Os12g39850	12	24632487	24633776	0.1888	0.5982	0.315614	46.0154
BRADI4G05760	4	4789005	4789647	LOC_Os12g35070	12	21337513	21338221	0.3256	0.3972	0.819738	30.5538
BRADI4G06567	4	5517233	5518513	LOC_Os12g32400	12	19546556	19547564	0.222	0.7198	0.308419	55.3692
BRADI4G06567	4	5517233	5518513	LOC_Os11g41640	11	24982918	24984249	0.3732	1.3328	0.280012	102.523
BRADI4G14190	4	14650868	14655103	LOC_Os11g38870	11	23132264	23137598	0.1524	0.5578	0.273216	42.9077
BRADI4G17460	4	18822981	18825999	LOC_Os11g32100	11	18922046	18925259	0.2937	0.6118	0.480059	47.0615
BRADI4G29990	4	35733264	35736045	LOC_Os09g24490	9	14583473	14586345	0.1607	0.4002	0.401549	30.7846
BRADI4G29990	4	35733264	35736045	LOC_Os08g33590	8	20974259	20977254	0.3355	0.4932	0.680251	37.9385
BRADI4G30350	4	36092062	36095226	LOC_Os09g25040	9	14959367	14962769	0.1226	0.4117	0.29779	31.6692
BRADI4G32060	4	37794989	37795866	LOC_Os09g28210	9	17132211	17133476	0.2462	0.3563	0.690991	27.4077
BRADI4G32060	4	37794989	37795866	LOC_Os08g36740	8	23194535	23195275	0.4305	0.4513	0.953911	34.7154
BRADI4G32060	4	37794989	37795866	LOC_Os06g10820	6	5642245	5642880	0.5331	0.6794	0.784663	52.2615
BRADI4G32470	4	38132695	38133555	LOC_Os09g28900	9	17565471	17566197	0.2505	0.402	0.623134	30.9231
BRADI4G32470	4	38132695	38133555	LOC_Os08g37290	8	23572563	23573388	0.2679	0.4992	0.536659	38.4
BRADI4G32934	4	38733998	38736915	LOC_Os09g29830	9	18141109	18144524	0.1196	0.6204	0.192779	47.7231
BRADI4G32934	4	38733998	38736915	LOC_Os08g38080	8	24121860	24123906	0.3776	0.9668	0.390567	74.3692
BRADI4G32967	4	38793440	38798485	LOC_Os09g29930	9	18207613	18215108	0.1414	0.5334	0.265092	41.0308
BRADI4G32967	4	38793440	38798485	LOC_Os08g38210	8	24222406	24228746	0.2484	0.8053	0.308456	61.9462
BRADI4G33670	4	39376377	39379029	LOC_Os09g31300	9	18814008	18817017	0.213	0.4635	0.459547	35.6538
BRADI4G33670	4	39376377	39379029	LOC_Os08g39630	8	25089523	25092949	0.2362	0.6501	0.363329	50.0077
BRADI4G34350	4	39989216	39991569	LOC_Os09g32510	9	19406206	19408388	0.1984	0.8387	0.236557	64.5154
BRADI4G34350	4	39989216	39991569	LOC_Os08g41320	8	26102849	26105371	0.2666	1.1435	0.233144	87.9615
BRADI4G34350	4	39989216	39991569	LOC_Os01g68700	1	39894642	39897761	0.4629	1.5931	0.290566	122.546
BRADI4G34870	4	40372181	40374225	LOC_Os09g33580	9	19812623	19815196	0.1607	0.4543	0.353731	34.9462
BRADI4G34870	4	40372181	40374225	LOC_Os08g42470	8	26841064	26843299	0.3013	0.6921	0.435342	53.2385
BRADI4G35400	4	40827874	40828833	LOC_Os09g34330	9	20268863	20269717	0.2706	0.491	0.55112	37.7692
BRADI4G35400	4	40827874	40828833	LOC_Os08g43070	8	27223168	27223959	0.3488	0.5513	0.632686	42.4077
BRADI5G05110	5	6559767	6562272	LOC_Os04g23440	4	13399728	13401220	0.5808	0.5156	1.12645	39.6615
BRADI5G06620	5	8631754	8634536	LOC_Os04g28280	4	16732393	16734806	0.3345	0.8174	0.409224	62.8769
BRADI5G07720	5	10219684	10221585	LOC_Os04g31290	4	18720466	18722735	0.2829	0.5827	0.485499	44.8231
BRADI5G14260	5	17696165	17697444	LOC_Os04g41570	4	24655105	24660068	0.0796	0.5887	0.135213	45.2846
BRADI5G18500	5	21503045	21505341	LOC_Os04g47810	4	28369366	28371848	0.6284	0.9934	0.632575	76.4154
BRADI5G18500	5	21503045	21505341	LOC_Os02g45010	2	27265867	27269207	0.6439	1.3583	0.474048	104.485
BRADI5G20397	5	23284069	23286550	LOC_Os04g51070	4	30235323	30238854	0.0975	0.516	0.188953	39.6923
BRADI5G21950	5	24442704	24444156	LOC_Os04g52770	4	31416378	31420192	0.0807	0.9171	0.0879948	70.5462
BRADI5G22920	5	25102460	25105353	LOC_Os08g08160	8	4644760	4648708	0.4087	0.8613	0.474515	66.2538
BRADI5G22920	5	25102460	25105353	LOC_Os04g53990	4	32166724	32169604	0.2357	0.7252	0.325014	55.7846
BRADI5G23580	5	25471601	25472452	LOC_Os04g54900	4	32657753	32658190	0.1085	0.312	0.347756	24
							Means	0.28017	0.678915	0.414175	52.2242

## Sheet: Table S7
Table S7. The Ka/Ks ratios and estimated divergence time for orthologous bHLH proteins between Brachypodium and maize
Location on Brachypodium distachyon genome				Location on Zea mays genome				Ka	Ks	Ka/Ks	Mya
ID	Chr.	Start	End	Gene ID	Chr.	Start	End
BRADI1G04280	1	2900786	2902420	GRMZM2G027068	1	291901463	291903255	0.1314	0.4779	0.274953	36.7615
BRADI1G05037	1	3342874	3346730	GRMZM2G008898	2	232380911	232384091	0.2357	0.7845	0.300446	60.3462
BRADI1G05037	1	3342874	3346730	GRMZM2G137358	1	289344713	289347971	0.1828	0.6603	0.276844	50.7923
BRADI1G05430	1	3683330	3687345	GRMZM2G004356	5	4217351	4222264	0.0665	0.7243	0.0918128	55.7154
BRADI1G06670	1	4574101	4577532	GRMZM2G016756	5	5101600	5105442	0.2214	0.562	0.39395	43.2308
BRADI1G06670	1	4574101	4577532	GRMZM2G065374	1	283599877	283604922	0.2242	0.6381	0.351356	49.0846
BRADI1G07936	1	5595893	5598225	GRMZM2G074501	1	278711464	278714075	0.3233	0.6382	0.506581	49.0923
BRADI1G09177	1	6560096	6562749	GRMZM2G301089	1	274734582	274736325	0.2734	0.7531	0.363033	57.9308
BRADI1G09960	1	7157949	7161751	GRMZM2G385543	5	9118885	9120925	0.1173	0.5634	0.2082	43.3385
BRADI1G09960	1	7157949	7161751	GRMZM2G092091	1	272043212	272047015	0.1179	0.4816	0.244809	37.0462
BRADI1G10170	1	7331029	7333106	GRMZM2G082343	5	9616539	9619038	0.2011	0.4578	0.439275	35.2154
BRADI1G13980	1	10837410	10840586	GRMZM5G865967	1	172878324	172880857	0.5915	0.6916	0.855263	53.2
BRADI1G13980	1	10837410	10840586	GRMZM2G165042	1	252374241	252377817	0.2751	0.5761	0.477521	44.3154
BRADI1G20560	1	16453401	16455862	GRMZM2G064938	2	212648385	212649098	0.4551	1.1508	0.395464	88.5231
BRADI1G20560	1	16453401	16455862	GRMZM2G350312	1	65657063	65660290	0.3863	1.2181	0.317133	93.7
BRADI1G25470	1	20684981	20687970	GRMZM2G058451	7	155341756	155345811	0.1291	0.7042	0.183329	54.1692
BRADI1G28230	1	23402548	23408000	GRMZM2G162893	7	144529415	144533593	0.1941	0.6869	0.282574	52.8385
BRADI1G28230	1	23402548	23408000	GRMZM2G085199	2	198893759	198898925	0.2282	0.6287	0.362971	48.3615
BRADI1G30000	1	25452463	25454212	GRMZM2G128807	5	62263888	62265834	0.2306	0.5057	0.456002	38.9
BRADI1G35990	1	31604926	31611777	GRMZM2G378653	9	101197226	101203564	0.1163	0.5543	0.209814	42.6385
BRADI1G35990	1	31604926	31611777	GRMZM2G074438	6	98622638	98628187	0.1473	0.5558	0.265023	42.7538
BRADI1G37540	1	33363545	33365961	GRMZM2G340177	9	79118794	79123438	0.4827	0.919	0.525245	70.6923
BRADI1G37540	1	33363545	33365961	GRMZM2G170559	5	155094725	155097958	0.4547	0.8381	0.542537	64.4692
BRADI1G38650	1	34884507	34887128	GRMZM2G045109	9	67071379	67075188	0.2953	0.6484	0.455429	49.8769
BRADI1G38650	1	34884507	34887128	GRMZM2G064638	5	140933171	140938202	0.3976	0.83	0.479036	63.8462
BRADI1G38650	1	34884507	34887128	GRMZM2G085751	4	224623490	224627055	0.3964	0.741	0.534953	57
BRADI1G45260	1	43481035	43481937	GRMZM2G042101	4	181897625	181898975	0.121	0.4043	0.299283	31.1
BRADI1G46700	1	45280140	45285742	GRMZM2G024530	9	11560217	11565193	0.2022	0.5286	0.38252	40.6615
BRADI1G46700	1	45280140	45285742	GRMZM2G116785	6	107382342	107385910	0.1981	0.5295	0.374127	40.7308
BRADI1G47350	1	45849457	45851691	GRMZM5G832135	5	213590517	213599195	0.2987	0.8433	0.354204	64.8692
BRADI1G47350	1	45849457	45851691	GRMZM2G316758	4	174002078	174004419	0.2179	0.7592	0.287013	58.4
BRADI1G48400	1	47022882	47025706	GRMZM2G017349	9	16485686	16489619	0.1979	0.516	0.383527	39.6923
BRADI1G54070	1	52471390	52476424	GRMZM2G042733	7	19349156	19355050	0.4086	0.8304	0.492052	63.8769
BRADI1G54690	1	53020916	53023814	GRMZM2G008898	2	232380911	232384091	0.1759	0.4574	0.384565	35.1846
BRADI1G54690	1	53020916	53023814	GRMZM2G137358	1	289344713	289347971	0.2239	0.8155	0.274555	62.7308
BRADI1G55427	1	53875035	53878770	GRMZM2G004356	5	4217351	4222264	0.1369	0.7117	0.192356	54.7462
BRADI1G58230	1	57066987	57070364	GRMZM2G065374	1	283599877	283604922	0.4245	1.1041	0.384476	84.9308
BRADI1G61110	1	60455824	60457803	GRMZM2G017145	7	167497700	167504924	0.2911	1.2937	0.225014	99.5154
BRADI1G61110	1	60455824	60457803	GRMZM2G064938	2	212648385	212649098	0.4684	1.344	0.348512	103.385
BRADI1G61110	1	60455824	60457803	GRMZM2G350312	1	65657063	65660290	0.2008	0.8577	0.234114	65.9769
BRADI1G63040	1	62256845	62258487	GRMZM2G043493	1	56575210	56577035	0.6213	1.2653	0.49103	97.3308
BRADI1G67500	1	66155823	66158583	GRMZM2G043854	9	141434879	141438278	0.18	0.3985	0.451694	30.6538
BRADI1G67500	1	66155823	66158583	GRMZM2G072342	1	36917763	36919163	0.1808	0.2918	0.619602	22.4462
BRADI1G69110	1	67570645	67572053	GRMZM2G317317	1	29966151	29970745	0.3113	1.0213	0.304808	78.5615
BRADI1G69190	1	67678725	67680878	GRMZM2G407119	9	144807036	144810304	0.2494	1.0325	0.24155	79.4231
BRADI1G69190	1	67678725	67680878	GRMZM2G180452	1	29259499	29263136	0.1947	0.8674	0.224464	66.7231
BRADI1G70860	1	69006335	69007839	GRMZM2G483946	9	147707314	147708788	0.3082	0.685	0.449927	52.6923
BRADI1G70860	1	69006335	69007839	GRMZM2G346750	1	22068827	22070196	0.2886	0.656	0.439939	50.4615
BRADI1G73140	1	70736348	70737476	AC149829.2_FG004	9	151395822	151396321	0.0983	0.5232	0.187882	40.2462
BRADI1G73140	1	70736348	70737476	GRMZM2G159456	1	15268455	15269892	0.0804	0.4948	0.16249	38.0615
BRADI1G76030	1	72755610	72756978	GRMZM2G173372	1	7996054	7998214	0.244	0.7428	0.328487	57.1385
BRADI1G76440	1	73047026	73047985	GRMZM2G137374	1	6568931	6570605	0.4307	0.5265	0.818044	40.5
BRADI1G77070	1	73447711	73449983	GRMZM2G171464	9	153843405	153844854	0.381	0.6099	0.624693	46.9154
BRADI1G77070	1	73447711	73449983	GRMZM2G475289	1	4748612	4750517	0.2452	0.5008	0.489617	38.5231
BRADI2G00720	2	434817	436286	GRMZM2G112629	3	29612994	29616601	0.592	1.1685	0.506632	89.8846
BRADI2G03427	2	2501026	2504274	GRMZM2G454022	8	7431648	7435975	0.4425	1.147	0.385789	88.2308
BRADI2G03427	2	2501026	2504274	GRMZM2G163975	3	31453104	31458374	0.4324	0.9707	0.445452	74.6692
BRADI2G03830	2	2713049	2714389	GRMZM2G369629	6	124197463	124198618	0.439	0.7799	0.562893	59.9923
BRADI2G03830	2	2713049	2714389	GRMZM2G088443	3	14928544	14930691	0.2267	0.5242	0.432469	40.3231
BRADI2G05950	2	4457475	4459450	GRMZM2G333582	8	21907478	21910933	0.4337	0.7315	0.592891	56.2692
BRADI2G05950	2	4457475	4459450	GRMZM2G132550	6	132187682	132190029	0.745	1.0406	0.715933	80.0462
BRADI2G05950	2	4457475	4459450	GRMZM2G397755	3	5776179	5778416	0.3919	0.5406	0.724935	41.5846
BRADI2G07050	2	5383167	5384159	GRMZM2G166642	3	3342184	3344508	0.258	0.46	0.56087	35.3846
BRADI2G08080	2	6458675	6462134	GRMZM2G076636	8	29230806	29234094	0.1011	0.762	0.132677	58.6154
BRADI2G11100	2	9288215	9291077	GRMZM2G387528	8	935667	938714	0.2667	0.8788	0.303482	67.6
BRADI2G11100	2	9288215	9291077	GRMZM2G115960	3	48804985	48808667	0.2309	0.7737	0.298436	59.5154
BRADI2G11100	2	9288215	9291077	GRMZM2G062541	10	87690145	87692179	0.4816	1.6128	0.298611	124.062
BRADI2G11260	2	9510231	9511588	GRMZM2G021276	8	95823	98111	0.2017	0.4389	0.459558	33.7615
BRADI2G18200	2	16141444	16143003	GRMZM2G094892	6	161863300	161865047	0.7024	0.8271	0.849232	63.6231
BRADI2G18200	2	16141444	16143003	GRMZM2G111666	3	204462023	204464579	0.8285	0.817	1.01408	62.8462
BRADI2G23520	2	21063975	21065878	GRMZM2G061906	6	151125421	151127557	0.0862	0.5801	0.148595	44.6231
BRADI2G31870	2	31847634	31854269	GRMZM2G072238	8	111192460	111199219	0.2045	0.6919	0.295563	53.2231
BRADI2G31870	2	31847634	31854269	GRMZM2G030123	6	132882549	132885741	0.1574	0.7338	0.2145	56.4462
BRADI2G34600	2	34676616	34677597	GRMZM2G369629	6	124197463	124198618	0.3581	0.6655	0.538092	51.1923
BRADI2G34600	2	34676616	34677597	GRMZM2G088443	3	14928544	14930691	0.3239	0.8268	0.391751	63.6
BRADI2G41390	2	41643893	41645260	GRMZM2G164341	8	138262239	138264389	0.3021	0.5853	0.516146	45.0231
BRADI2G41390	2	41643893	41645260	GRMZM2G081816	3	219181998	219183697	0.3496	0.6784	0.51533	52.1846
BRADI2G41670	2	42042778	42046771	GRMZM2G463133	8	138938542	138943955	0.3805	0.6578	0.578443	50.6
BRADI2G41670	2	42042778	42046771	GRMZM5G849600	3	219828374	219833646	0.3656	0.6501	0.562375	50.0077
BRADI2G47730	2	48100858	48102673	GRMZM2G159937	3	204643909	204645969	0.1737	0.3459	0.502168	26.6077
BRADI2G47810	2	48172972	48174376	GRMZM2G094892	6	161863300	161865047	0.7111	0.7972	0.891997	61.3231
BRADI2G47810	2	48172972	48174376	GRMZM2G111666	3	204462023	204464579	0.3457	0.6411	0.539229	49.3154
BRADI2G54030	2	53011440	53012126	GRMZM2G397518	3	183084299	183085268	0.3546	0.6829	0.519256	52.5308
BRADI2G57800	2	55879844	55882919	GRMZM2G114873	3	166448732	166450870	0.244	0.4158	0.586821	31.9846
BRADI2G58630	2	56448750	56450965	GRMZM2G030762	8	162557420	162560479	0.1264	0.4717	0.267967	36.2846
BRADI2G58630	2	56448750	56450965	GRMZM2G180406	3	162063107	162066386	0.1028	0.4919	0.208986	37.8385
BRADI2G59497	2	57180604	57182810	GRMZM2G173534	3	156362362	156365307	0.2288	0.6908	0.33121	53.1385
BRADI2G60970	2	58186062	58187643	AC193786.3_FG005	8	157922747	157923803	0.2504	0.5725	0.43738	44.0385
BRADI2G61050	2	58226937	58229027	GRMZM2G057413	3	148031503	148032549	0.2897	0.5577	0.519455	42.9
BRADI3G01540	3	959867	963178	GRMZM5G856837	5	69447894	69450520	0.0885	0.5773	0.1533	44.4077
BRADI3G01540	3	959867	963178	GRMZM2G314882	4	240035632	240038589	0.0885	0.6578	0.134539	50.6
BRADI3G01901	3	1149805	1154379	GRMZM2G139372	4	237951075	237952939	0.3655	0.5956	0.613667	45.8154
BRADI3G08280	3	6449744	6452886	GRMZM2G170559	5	155094725	155097958	0.3238	0.74	0.437568	56.9231
BRADI3G09670	3	7834530	7836847	GRMZM2G045109	9	67071379	67075188	0.2908	0.8093	0.359323	62.2538
BRADI3G09670	3	7834530	7836847	GRMZM2G064638	5	140933171	140938202	0.2951	0.7636	0.386459	58.7385
BRADI3G09670	3	7834530	7836847	GRMZM2G085751	4	224623490	224627055	0.243	0.781	0.31114	60.0769
BRADI3G10260	3	8423449	8430477	GRMZM2G105494	5	133330912	133339332	0.2451	0.6962	0.352054	53.5538
BRADI3G13300	3	11798258	11799133	GRMZM2G354618	4	39707389	39708486	0.2887	0.8657	0.333487	66.5923
BRADI3G14590	3	12957911	12960902	GRMZM2G017586	4	35575487	35578048	0.1048	0.8156	0.128494	62.7385
BRADI3G14590	3	12957911	12960902	GRMZM2G093744	10	83592659	83595951	0.1099	0.6719	0.163566	51.6846
BRADI3G21460	3	20548679	20550325	GRMZM2G150327	1	112407261	112409295	0.3888	1.2779	0.304249	98.3
BRADI3G34200	3	36637253	36639872	GRMZM2G049229	9	112004919	112007822	0.1325	0.4855	0.272915	37.3462
BRADI3G34200	3	36637253	36639872	GRMZM2G001930	1	98354261	98357077	0.1173	0.5186	0.226186	39.8923
BRADI3G36610	3	38990223	38992634	GRMZM2G526668	4	82641312	82642296	0.2336	0.4917	0.475086	37.8231
BRADI3G36610	3	38990223	38992634	GRMZM2G176141	2	180155096	180158005	0.2995	0.5751	0.520779	44.2385
BRADI3G36610	3	38990223	38992634	GRMZM2G107276	1	214152598	214154902	0.3331	0.6464	0.515316	49.7231
BRADI3G38250	3	40779841	40780599	GRMZM2G471635	4	57348660	57349385	0.265	0.5996	0.441961	46.1231
BRADI3G38250	3	40779841	40780599	GRMZM2G414252	2	184966846	184968211	0.4336	0.6201	0.699242	47.7
BRADI3G38360	3	40889678	40890512	GRMZM2G145146	7	127585573	127586752	0.336	0.4952	0.678514	38.0923
BRADI3G38360	3	40889678	40890512	GRMZM2G082630	1	200412732	200413581	0.2736	0.4861	0.562847	37.3923
BRADI3G38970	3	41408303	41413075	GRMZM2G089501	7	130237175	130244865	0.268	0.8526	0.314333	65.5846
BRADI3G39927	3	42158133	42160027	GRMZM2G085467	7	132889939	132891382	0.1915	0.6172	0.310272	47.4769
BRADI3G39927	3	42158133	42160027	GRMZM2G417597	2	189701055	189703654	0.1837	0.6312	0.291033	48.5538
BRADI3G39927	3	42158133	42160027	GRMZM5G879527	1	188031610	188034600	0.1692	0.4784	0.353679	36.8
BRADI3G40860	3	42949265	42951609	GRMZM2G144275	7	137485911	137488421	0.3038	0.8508	0.357076	65.4462
BRADI3G40860	3	42949265	42951609	GRMZM2G083504	2	191378248	191380925	0.2719	0.9022	0.301374	69.4
BRADI3G41510	3	43449225	43451582	GRMZM2G145579	4	47591068	47593467	0.1829	0.7058	0.259139	54.2923
BRADI3G41510	3	43449225	43451582	GRMZM2G178182	2	192783267	192785778	0.3145	1.1072	0.28405	85.1692
BRADI3G41510	3	43449225	43451582	GRMZM5G882527	1	195720311	195721709	0.1632	0.6115	0.266885	47.0385
BRADI3G41930	3	43708730	43709611	GRMZM2G107560	2	193882051	193882939	0.3808	0.7509	0.507125	57.7615
BRADI3G41930	3	43708730	43709611	GRMZM2G472671	1	196806199	196807431	0.397	0.733	0.54161	56.3846
BRADI3G45360	3	47325920	47326835	GRMZM2G147685	2	51808541	51813988	0.7003	1.0212	0.685762	78.5538
BRADI3G46200	3	48116582	48119749	GRMZM5G839518	5	174934497	174938224	0.3935	0.8074	0.487367	62.1077
BRADI3G48070	3	49611731	49615428	GRMZM2G137426	5	182085577	182092270	0.3206	0.6936	0.462226	53.3538
BRADI3G48070	3	49611731	49615428	GRMZM2G437481	10	126652215	126656003	0.5381	1.9872	0.270783	152.862
BRADI3G51100	3	52231118	52233784	GRMZM2G002627	5	194108688	194111934	0.2196	0.7455	0.294567	57.3462
BRADI3G52790	3	53626485	53628765	GRMZM2G101350	5	200937343	200940145	0.2371	0.5999	0.395233	46.1462
BRADI3G52790	3	53626485	53628765	GRMZM2G176289	4	159993146	159995975	0.2673	0.525	0.509143	40.3846
BRADI3G54070	3	54616856	54620263	GRMZM2G067654	9	12981646	12983821	0.3378	0.8284	0.407774	63.7231
BRADI3G54070	3	54616856	54620263	GRMZM5G832135	5	213590517	213599195	0.2149	0.8295	0.259072	63.8077
BRADI3G54070	3	54616856	54620263	GRMZM2G316758	4	174002078	174004419	0.3084	0.4969	0.620648	38.2231
BRADI3G54640	3	55068796	55071582	GRMZM2G030744	5	214427886	214431851	0.2707	0.6107	0.443262	46.9769
BRADI3G56340	3	56270905	56274135	GRMZM2G317450	5	204517824	204522813	0.2569	0.666	0.385736	51.2308
BRADI3G59290	3	58515801	58517328	GRMZM2G042101	4	181897625	181898975	0.0954	0.3147	0.303146	24.2077
BRADI4G00920	4	483789	487488	GRMZM2G068604	1	178428791	178433621	0.3341	0.6359	0.525397	48.9154
BRADI4G02670	4	1950562	1952456	GRMZM2G018472	1	168411591	168416268	0.6641	1.445	0.459585	111.154
BRADI4G05760	4	4789005	4789647	GRMZM2G054564	10	25567276	25568254	0.5288	0.5568	0.949713	42.8308
BRADI4G14190	4	14650868	14655103	GRMZM2G133675	4	6596882	6601837	0.2113	1.0731	0.196906	82.5462
BRADI4G17460	4	18822981	18825999	GRMZM2G033356	4	23423617	23427358	0.2987	0.6547	0.456239	50.3615
BRADI4G17460	4	18822981	18825999	GRMZM2G172297	2	223283172	223285591	0.341	0.731	0.466484	56.2308
BRADI4G29990	4	35733264	35736045	GRMZM2G526668	4	82641312	82642296	0.2869	0.6523	0.439828	50.1769
BRADI4G29990	4	35733264	35736045	GRMZM2G176141	2	180155096	180158005	0.1484	0.3798	0.390732	29.2154
BRADI4G29990	4	35733264	35736045	GRMZM2G107276	1	214152598	214154902	0.3951	0.7247	0.545191	55.7462
BRADI4G30350	4	36092062	36095226	GRMZM2G027563	7	115274895	115277311	0.2112	0.7076	0.298474	54.4308
BRADI4G30350	4	36092062	36095226	GRMZM2G350165	2	180661038	180664197	0.1673	0.5827	0.287112	44.8231
BRADI4G32060	4	37794989	37795866	GRMZM2G045431	7	125320260	125322290	0.2497	0.3459	0.721885	26.6077
BRADI4G32060	4	37794989	37795866	GRMZM2G471635	4	57348660	57349385	0.4548	0.6226	0.730485	47.8923
BRADI4G32060	4	37794989	37795866	GRMZM2G414252	2	184966846	184968211	0.3754	0.4019	0.934063	30.9154
BRADI4G32470	4	38132695	38133555	GRMZM2G145146	7	127585573	127586752	0.2025	0.39	0.519231	30
BRADI4G32470	4	38132695	38133555	GRMZM2G082630	1	200412732	200413581	0.2684	0.437	0.614188	33.6154
BRADI4G32934	4	38733998	38736915	GRMZM5G818643	7	129962802	129966073	0.1055	0.6278	0.168047	48.2923
BRADI4G32934	4	38733998	38736915	GRMZM2G137541	2	188403767	188407063	0.1644	0.6892	0.238537	53.0154
BRADI4G32967	4	38793440	38798485	GRMZM2G089501	7	130237175	130244865	0.1541	0.5513	0.279521	42.4077
BRADI4G33670	4	39376377	39379029	GRMZM2G085467	7	132889939	132891382	0.1835	0.4974	0.368918	38.2615
BRADI4G33670	4	39376377	39379029	GRMZM2G417597	2	189701055	189703654	0.2294	0.3803	0.603208	29.2538
BRADI4G33670	4	39376377	39379029	GRMZM5G879527	1	188031610	188034600	0.2748	0.572	0.48042	44
BRADI4G34350	4	39989216	39991569	GRMZM2G144275	7	137485911	137488421	0.2089	0.8453	0.247131	65.0231
BRADI4G34350	4	39989216	39991569	GRMZM2G083504	2	191378248	191380925	0.2464	0.9649	0.255363	74.2231
BRADI4G34350	4	39989216	39991569	GRMZM5G828396	1	192032230	192034913	0.3344	1.1173	0.299293	85.9462
BRADI4G34870	4	40372181	40374225	GRMZM2G145579	4	47591068	47593467	0.3864	1.1524	0.3353	88.6462
BRADI4G34870	4	40372181	40374225	GRMZM2G178182	2	192783267	192785778	0.2911	1.0638	0.273642	81.8308
BRADI4G34870	4	40372181	40374225	GRMZM5G882527	1	195720311	195721709	0.2671	0.896	0.298103	68.9231
BRADI4G35400	4	40827874	40828833	GRMZM2G013688	7	139724235	139725164	0.2985	0.5393	0.553495	41.4846
BRADI4G35400	4	40827874	40828833	GRMZM2G038479	4	194911377	194912204	0.3242	0.7165	0.452477	55.1154
BRADI4G35400	4	40827874	40828833	GRMZM2G107560	2	193882051	193882939	0.2627	0.5088	0.516313	39.1385
BRADI5G07720	5	10219684	10221585	GRMZM2G173521	2	73100275	73101659	0.3394	0.5904	0.574864	45.4154
BRADI5G07720	5	10219684	10221585	GRMZM2G313756	10	108358694	108359794	0.3969	0.6319	0.628106	48.6077
BRADI5G18500	5	21503045	21505341	GRMZM2G002627	5	194108688	194111934	0.6034	1.2786	0.471922	98.3538
BRADI5G18500	5	21503045	21505341	GRMZM2G155762	10	137658752	137664934	0.6168	1.142	0.540105	87.8462
BRADI5G20397	5	23284069	23286550	AC233960.1_FG005	5	199967466	199969471	0.2149	1.0489	0.204881	80.6846
BRADI5G21950	5	24442704	24444156	GRMZM2G080054	2	9445775	9447650	0.0946	0.9852	0.0960211	75.7846
BRADI5G21950	5	24442704	24444156	GRMZM2G042920	10	142714714	142716681	0.129	1.169	0.110351	89.9231
BRADI5G22920	5	25102460	25105353	GRMZM2G155217	2	7958755	7962107	0.2372	0.6743	0.351772	51.8692
BRADI5G23580	5	25471601	25472452	GRMZM2G072820	2	6190524	6191628	0.1235	0.3226	0.382827	24.8154
							Means	0.28881	0.722154	0.412307	55.5503

## Sheet: Table S8
Table S8. The Ka/Ks ratios and estimated divergence time for orthologous bHLH proteins between Brachypodium and sorghum
Location on Brachypodium distachyon genome				Location on Sorghum bicolor genome				Ka	Ks	Ka/Ks	Mya
ID	Chr.	Start	End	Gene ID	Chr.	Start	End
BRADI1G04280	1	2900786	2902420	Sobic.001G041500	1	3093876	3095572	0.1131	0.5092	0.222113	39.1692
BRADI1G05037	1	3342874	3346730	Sobic.002G068200	2	6766501	6770823	0.2239	0.741	0.302159	57
BRADI1G05037	1	3342874	3346730	Sobic.001G051300	1	3784895	3788443	0.195	0.5741	0.339662	44.1615
BRADI1G05430	1	3683330	3687345	Sobic.001G056300	1	4224166	4228449	0.0708	0.6106	0.115952	46.9692
BRADI1G06670	1	4574101	4577532	Sobic.002G031000	2	2831745	2833702	0.4614	1.0116	0.456109	77.8154
BRADI1G06670	1	4574101	4577532	Sobic.001G068300	1	6791116	6795052	0.2103	0.61	0.344754	46.9231
BRADI1G07936	1	5595893	5598225	Sobic.001G082600	1	6376872	6380857	0.2318	0.5667	0.409035	43.5923
BRADI1G09177	1	6560096	6562749	Sobic.001G095700	1	7364349	7369583	0.2823	0.7311	0.38613	56.2385
BRADI1G09960	1	7157949	7161751	Sobic.001G105000	1	8043729	8047586	0.1118	0.5092	0.21956	39.1692
BRADI1G13980	1	10837410	10840586	Sobic.008G163700	8	59717935	59724027	0.5385	0.7101	0.758344	54.6231
BRADI1G13980	1	10837410	10840586	Sobic.001G158900	1	12928101	12934976	0.2949	0.5557	0.530682	42.7462
BRADI1G14600	1	11561477	11562837	Sobic.008G147800	8	58124661	58127849	0.3648	1.0953	0.333059	84.2538
BRADI1G14600	1	11561477	11562837	Sobic.001G166700	1	13855125	13857226	0.1685	0.7568	0.222648	58.2154
BRADI1G20560	1	16453401	16455862	Sobic.002G385300	2	74001309	74003946	0.2298	0.7155	0.321174	55.0385
BRADI1G20560	1	16453401	16455862	Sobic.001G355600	1	64528819	64533976	0.382	1.1662	0.32756	89.7077
BRADI1G22960	1	18442319	18443680	Sobic.002G359200	2	72142948	72144625	0.2474	1.0588	0.233661	81.4462
BRADI1G25230	1	20478462	20479999	Sobic.002G332700	2	70094942	70098214	0.1443	0.5172	0.279002	39.7846
BRADI1G25470	1	20684981	20687970	Sobic.002G329300	2	69833120	69836569	0.1087	0.8409	0.129266	64.6846
BRADI1G28230	1	23402548	23408000	Sobic.002G299300	2	67548245	67554707	0.1627	0.5922	0.274738	45.5538
BRADI1G30000	1	25452463	25454212	Sobic.010G269700	10	60405194	60407174	0.1334	0.3523	0.378655	27.1
BRADI1G35990	1	31604926	31611777	Sobic.010G191100	10	53235608	53243020	0.1206	0.5397	0.223457	41.5154
BRADI1G37540	1	33363545	33365961	Sobic.010G172800	10	50793360	50798577	0.2915	0.5537	0.526458	42.5923
BRADI1G37540	1	33363545	33365961	Sobic.004G094600	4	8178149	8183512	0.5235	0.8027	0.652174	61.7462
BRADI1G38650	1	34884507	34887128	Sobic.010G152700	10	44484308	44487797	0.2516	0.6367	0.395163	48.9769
BRADI1G38650	1	34884507	34887128	Sobic.004G115000	4	11752598	11757119	0.3391	0.7455	0.454863	57.3462
BRADI1G42440	1	39524292	39525456	Sobic.004G264200	4	60911939	60913593	0.4664	0.9584	0.486644	73.7231
BRADI1G45260	1	43481035	43481937	Sobic.010G091700	10	8099384	8100834	0.0512	0.2495	0.20521	19.1923
BRADI1G45260	1	43481035	43481937	Sobic.004G237000	4	58488864	58490438	0.0934	0.4242	0.220179	32.6308
BRADI1G46700	1	45280140	45285742	Sobic.010G071600	10	5770062	5775631	0.1872	0.463	0.40432	35.6154
BRADI1G47350	1	45849457	45851691	Sobic.010G065500	10	5198401	5201838	0.1648	0.5128	0.321373	39.4462
BRADI1G47350	1	45849457	45851691	Sobic.004G329800	4	66367141	66371635	0.2181	0.7828	0.278615	60.2154
BRADI1G48400	1	47022882	47025706	Sobic.010G051800	10	4047712	4050798	0.2036	0.4887	0.416616	37.5923
BRADI1G48400	1	47022882	47025706	Sobic.004G336700	4	66857416	66860985	0.3531	0.8605	0.410343	66.1923
BRADI1G54070	1	52471390	52476424	Sobic.002G076600	2	7975937	7985221	0.3465	0.7669	0.451819	58.9923
BRADI1G54690	1	53020916	53023814	Sobic.002G068200	2	6766501	6770823	0.1664	0.4898	0.339731	37.6769
BRADI1G54690	1	53020916	53023814	Sobic.001G051300	1	3784895	3788443	0.2088	0.816	0.255882	62.7692
BRADI1G55427	1	53875035	53878770	Sobic.001G056300	1	4224166	4228449	0.1396	0.7528	0.185441	57.9077
BRADI1G58230	1	57066987	57070364	Sobic.002G031000	2	2831745	2833702	0.2962	0.7176	0.412765	55.2
BRADI1G58230	1	57066987	57070364	Sobic.001G068300	1	6791116	6795052	0.3871	1.0486	0.369159	80.6615
BRADI1G61110	1	60455824	60457803	Sobic.002G385300	2	74001309	74003946	0.2742	1.2293	0.223054	94.5615
BRADI1G61110	1	60455824	60457803	Sobic.001G355600	1	64528819	64533976	0.2105	0.8119	0.259268	62.4538
BRADI1G63040	1	62256845	62258487	Sobic.002G416400	2	76362452	76364029	0.1604	0.8082	0.198466	62.1692
BRADI1G63040	1	62256845	62258487	Sobic.001G379100	1	66774291	66776207	0.1134	0.442	0.256561	34
BRADI1G67500	1	66155823	66158583	Sobic.001G430000	1	70921580	70925797	0.1678	0.4442	0.377758	34.1692
BRADI1G69110	1	67570645	67572053	Sobic.001G278300	1	54247051	54249617	0.6956	1.1235	0.619137	86.4231
BRADI1G69110	1	67570645	67572053	Sobic.001G446500	1	72333702	72340413	0.2824	0.8606	0.328143	66.2
BRADI1G69190	1	67678725	67680878	Sobic.001G447800	1	72515355	72519590	0.1679	0.7606	0.220747	58.5077
BRADI1G70860	1	69006335	69007839	Sobic.001G464300	1	73836534	73838246	0.2342	0.6904	0.339224	53.1077
BRADI1G73140	1	70736348	70737476	Sobic.001G488400	1	75826748	75828379	0.0806	0.5509	0.146306	42.3769
BRADI1G76030	1	72755610	72756978	Sobic.001G513700	1	78105995	78108059	0.2168	0.6423	0.337537	49.4077
BRADI1G76440	1	73047026	73047985	Sobic.001G518900	1	78509335	78511043	0.4074	0.5661	0.719661	43.5462
BRADI1G77070	1	73447711	73449983	Sobic.001G527500	1	79152069	79155292	0.168	0.4112	0.40856	31.6308
BRADI2G00720	2	434817	436286	Sobic.003G102200	3	9069872	9073990	0.4908	1.124	0.436655	86.4615
BRADI2G01000	2	632405	634132	Sobic.003G099000	3	8716965	8720882	0.2106	0.902	0.233481	69.3846
BRADI2G03427	2	2501026	2504274	Sobic.003G105200	3	9496362	9503381	0.3875	0.8586	0.451316	66.0462
BRADI2G03830	2	2713049	2714389	Sobic.009G057000	9	5838644	5840316	0.4936	0.7415	0.665678	57.0385
BRADI2G03830	2	2713049	2714389	Sobic.003G061400	3	5394259	5396177	0.1525	0.4804	0.317444	36.9538
BRADI2G05950	2	4457475	4459450	Sobic.009G073500	9	9133611	9136486	0.6679	1.3249	0.504114	101.915
BRADI2G05950	2	4457475	4459450	Sobic.003G031100	3	2833694	2837326	0.3621	0.6037	0.599801	46.4385
BRADI2G07050	2	5383167	5384159	Sobic.003G017600	3	1566341	1569181	0.8801	1.2422	0.708501	95.5538
BRADI2G08080	2	6458675	6462134	Sobic.009G088100	9	15112563	15116797	0.2393	0.9038	0.264771	69.5231
BRADI2G08080	2	6458675	6462134	Sobic.003G004500	3	429259	432822	0.0893	0.6888	0.129646	52.9846
BRADI2G11100	2	9288215	9291077	Sobic.009G036400	9	3351538	3354991	0.6937	2.0748	0.334345	159.6
BRADI2G11100	2	9288215	9291077	Sobic.003G136900	3	13096948	13100024	0.214	0.7615	0.281024	58.5769
BRADI2G11260	2	9510231	9511588	Sobic.003G140100	3	13622548	13625175	0.1841	0.383	0.480679	29.4615
BRADI2G23520	2	21063975	21065878	Sobic.009G160000	9	51777615	51779915	0.0599	0.5901	0.101508	45.3923
BRADI2G31870	2	31847634	31854269	Sobic.009G084500	9	13710419	13718379	0.1096	0.6188	0.177117	47.6
BRADI2G34600	2	34676616	34677597	Sobic.003G061400	3	5394259	5396177	0.3467	0.7659	0.45267	58.9154
BRADI2G41670	2	42042778	42046771	Sobic.003G195600	3	51971321	51975127	0.3597	0.6842	0.525723	52.6308
BRADI2G47730	2	48100858	48102673	Sobic.003G272200	3	60842728	60845261	0.1516	0.4216	0.359583	32.4308
BRADI2G57800	2	55879844	55882919	Sobic.006G127900	6	49284065	49286845	0.4057	2.2964	0.176668	176.646
BRADI2G57800	2	55879844	55882919	Sobic.003G391100	3	70238659	70242908	0.2588	0.5712	0.453081	43.9385
BRADI2G58630	2	56448750	56450965	Sobic.007G197700	7	62920481	62923268	0.3916	1.0395	0.37672	79.9615
BRADI2G58630	2	56448750	56450965	Sobic.003G400600	3	70917771	70920910	0.0814	0.5616	0.144943	43.2
BRADI2G58630	2	56448750	56450965	Sobic.002G255200	2	64153487	64155911	0.4208	1.0703	0.393161	82.3308
BRADI2G59497	2	57180604	57182810	Sobic.003G412200	3	71949155	71952033	0.235	0.6028	0.389847	46.3692
BRADI2G61050	2	58226937	58229027	Sobic.003G428800	3	73205205	73210973	0.2554	0.6548	0.390043	50.3692
BRADI3G01540	3	959867	963178	Sobic.004G012100	4	998391	1001234	0.071	0.5279	0.134495	40.6077
BRADI3G01901	3	1149805	1154379	Sobic.004G017500	4	1370526	1374003	0.3242	0.5831	0.555994	44.8538
BRADI3G08280	3	6449744	6452886	Sobic.010G172800	10	50793360	50798577	0.4461	0.7613	0.585971	58.5615
BRADI3G08280	3	6449744	6452886	Sobic.004G094600	4	8178149	8183512	0.3183	0.661	0.481543	50.8462
BRADI3G09670	3	7834530	7836847	Sobic.010G152700	10	44484308	44487797	0.3107	0.8748	0.355167	67.2923
BRADI3G09670	3	7834530	7836847	Sobic.004G115000	4	11752598	11757119	0.2375	0.7743	0.306729	59.5615
BRADI3G10260	3	8423449	8430477	Sobic.004G125900	4	14905098	14912354	0.2014	0.5762	0.349531	44.3231
BRADI3G14590	3	12957911	12960902	Sobic.007G033800	7	2956101	2959249	0.0866	0.5952	0.145497	45.7846
BRADI3G21460	3	20548679	20550325	Sobic.001G278300	1	54247051	54249617	0.5008	1.139	0.439684	87.6154
BRADI3G33170	3	35535707	35538677	Sobic.001G300300	1	50993507	50997644	0.1704	0.4938	0.345079	37.9846
BRADI3G34200	3	36637253	36639872	Sobic.001G287600	1	56318191	56321348	0.1186	0.5153	0.230157	39.6385
BRADI3G36610	3	38990223	38992634	Sobic.007G135900	7	56232000	56234938	0.2382	0.5011	0.475354	38.5462
BRADI3G36610	3	38990223	38992634	Sobic.002G198500	2	58844999	58847954	0.2766	0.6203	0.445913	47.7154
BRADI3G38360	3	40889678	40890512	Sobic.007G159300	7	59389601	59391465	0.2818	0.4211	0.6692	32.3923
BRADI3G38360	3	40889678	40890512	Sobic.002G230000	2	62132875	62133808	0.3203	0.4876	0.656891	37.5077
BRADI3G38890	3	41352656	41354693	Sobic.007G224200	7	65171966	65174484	0.462	0.9891	0.467091	76.0846
BRADI3G38890	3	41352656	41354693	Sobic.002G235700	2	62657766	62663108	0.3144	1.1262	0.279169	86.6308
BRADI3G38970	3	41408303	41413075	Sobic.007G223300	7	65082745	65087758	0.2335	0.6094	0.383164	46.8769
BRADI3G38970	3	41408303	41413075	Sobic.002G236200	2	62703569	62710807	0.2513	0.8867	0.28341	68.2077
BRADI3G39927	3	42158133	42160027	Sobic.007G211000	7	63992583	63995898	0.1249	0.5368	0.232675	41.2923
BRADI3G39927	3	42158133	42160027	Sobic.002G246600	2	63474361	63477141	0.25	0.6966	0.358886	53.5846
BRADI3G40860	3	42949265	42951609	Sobic.002G255200	2	64153487	64155911	0.2521	0.7657	0.329241	58.9
BRADI3G41510	3	43449225	43451582	Sobic.007G189400	7	62217236	62219372	0.1458	0.5204	0.280169	40.0308
BRADI3G41510	3	43449225	43451582	Sobic.002G260600	2	64567731	64569962	0.2593	0.7639	0.339442	58.7615
BRADI3G41930	3	43708730	43709611	Sobic.007G183000	7	61602263	61603102	0.4316	0.7318	0.589779	56.2923
BRADI3G45360	3	47325920	47326835	Sobic.004G171500	4	52405439	52408742	0.707	0.9342	0.756797	71.8615
BRADI3G46200	3	48116582	48119749	Sobic.004G184200	4	53749137	53752741	0.347	0.854	0.406323	65.6923
BRADI3G48070	3	49611731	49615428	Sobic.006G127900	6	49284065	49286845	0.4637	1.6353	0.283557	125.792
BRADI3G48070	3	49611731	49615428	Sobic.004G207200	4	55759003	55765496	0.2605	0.6929	0.375956	53.3
BRADI3G51100	3	52231118	52233784	Sobic.006G180300	6	53452754	53456729	0.6029	1.1318	0.532691	87.0615
BRADI3G51100	3	52231118	52233784	Sobic.004G285600	4	62821439	62824398	0.1941	0.6726	0.288582	51.7385
BRADI3G52790	3	53626485	53628765	Sobic.004G267400	4	61174564	61177405	0.2346	0.5616	0.417735	43.2
BRADI3G53060	3	53840035	53841056	Sobic.004G264200	4	60911939	60913593	0.2091	0.5881	0.355552	45.2385
BRADI3G54070	3	54616856	54620263	Sobic.010G065500	10	5198401	5201838	0.2751	0.931	0.295489	71.6154
BRADI3G54070	3	54616856	54620263	Sobic.004G329800	4	66367141	66371635	0.1878	0.5473	0.343139	42.1
BRADI3G54640	3	55068796	55071582	Sobic.004G336700	4	66857416	66860985	0.2555	0.5422	0.471228	41.7077
BRADI3G56340	3	56270905	56274135	Sobic.004G253300	4	59910655	59913890	0.2592	0.7511	0.345094	57.7769
BRADI3G59290	3	58515801	58517328	Sobic.010G091700	10	8099384	8100834	0.0728	0.3694	0.197076	28.4154
BRADI3G59290	3	58515801	58517328	Sobic.004G237000	4	58488864	58490438	0.0463	0.3122	0.148302	24.0154
BRADI4G00920	4	483789	487488	Sobic.008G186100	8	62072508	62078284	0.3484	0.652	0.534356	50.1538
BRADI4G00920	4	483789	487488	Sobic.001G140800	1	11235481	11238914	0.5056	1.0464	0.48318	80.4923
BRADI4G02670	4	1950562	1952456	Sobic.008G153800	8	51212920	51214389	2.2042	1.6903	1.30403	130.023
BRADI4G03070	4	2417289	2418632	Sobic.008G147800	8	58124661	58127849	0.2657	0.767	0.346415	59
BRADI4G03070	4	2417289	2418632	Sobic.001G166700	1	13855125	13857226	0.2981	0.9957	0.299387	76.5923
BRADI4G05760	4	4789005	4789647	Sobic.008G116800	8	52665984	52667281	0.3773	0.4922	0.766558	37.8615
BRADI4G06567	4	5517233	5518513	Sobic.005G195400	5	67964508	67967387	0.5893	3.2468	0.181502	249.754
BRADI4G12615	4	12632026	12633420	Sobic.005G195400	5	67964508	67967387	0.3494	1.0576	0.330371	81.3538
BRADI4G14190	4	14650868	14655103	Sobic.005G177800	5	65970821	65975931	0.2019	0.7305	0.276386	56.1923
BRADI4G17460	4	18822981	18825999	Sobic.005G131900	5	49616618	49621803	0.2699	0.6421	0.42034	49.3923
BRADI4G29990	4	35733264	35736045	Sobic.007G135900	7	56232000	56234938	0.2375	0.5562	0.427005	42.7846
BRADI4G29990	4	35733264	35736045	Sobic.002G198500	2	58844999	58847954	0.1621	0.4283	0.378473	32.9462
BRADI4G30350	4	36092062	36095226	Sobic.002G202600	2	59246635	59249947	0.1629	0.5149	0.316372	39.6077
BRADI4G32470	4	38132695	38133555	Sobic.007G159300	7	59389601	59391465	0.2839	0.5233	0.542519	40.2538
BRADI4G32470	4	38132695	38133555	Sobic.002G230000	2	62132875	62133808	0.1945	0.3271	0.594619	25.1615
BRADI4G32934	4	38733998	38736915	Sobic.007G224200	7	65171966	65174484	0.4057	0.9083	0.446659	69.8692
BRADI4G32934	4	38733998	38736915	Sobic.002G235700	2	62657766	62663108	0.1136	0.5722	0.198532	44.0154
BRADI4G32967	4	38793440	38798485	Sobic.007G223300	7	65082745	65087758	0.2826	0.9189	0.307542	70.6846
BRADI4G32967	4	38793440	38798485	Sobic.002G236200	2	62703569	62710807	0.1444	0.5472	0.263889	42.0923
BRADI4G33670	4	39376377	39379029	Sobic.007G211000	7	63992583	63995898	0.2721	0.6584	0.413275	50.6462
BRADI4G33670	4	39376377	39379029	Sobic.002G246600	2	63474361	63477141	0.2447	0.5512	0.44394	42.4
BRADI4G34350	4	39989216	39991569	Sobic.007G197700	7	62920481	62923268	0.2772	0.7959	0.348285	61.2231
BRADI4G34350	4	39989216	39991569	Sobic.003G400600	3	70917771	70920910	0.4626	2.0545	0.225164	158.038
BRADI4G34350	4	39989216	39991569	Sobic.002G255200	2	64153487	64155911	0.2169	0.6886	0.314987	52.9692
BRADI4G34870	4	40372181	40374225	Sobic.007G189400	7	62217236	62219372	0.2671	0.7008	0.381136	53.9077
BRADI4G34870	4	40372181	40374225	Sobic.002G260600	2	64567731	64569962	0.1813	0.5545	0.326961	42.6538
BRADI4G35400	4	40827874	40828833	Sobic.007G183000	7	61602263	61603102	0.3492	0.6408	0.544944	49.2923
BRADI5G05110	5	6559767	6562272	Sobic.004G140000	4	40614975	40619158	0.5504	0.7949	0.692414	61.1462
BRADI5G07720	5	10219684	10221585	Sobic.006G047200	6	32754421	32756223	0.3555	0.6842	0.519585	52.6308
BRADI5G14260	5	17696165	17697444	Sobic.006G131900	6	57378736	57382568	0.093	0.5483	0.169615	42.1769
BRADI5G18500	5	21503045	21505341	Sobic.006G180300	6	53452754	53456729	0.4172	0.8575	0.486531	65.9615
BRADI5G18500	5	21503045	21505341	Sobic.004G285600	4	62821439	62824398	0.6808	1.2638	0.538693	97.2154
BRADI5G20397	5	23284069	23286550	Sobic.004G270900	4	61493534	61495588	0.2184	0.9558	0.2285	73.5231
BRADI5G21950	5	24442704	24444156	Sobic.006G217800	6	56525941	56527905	0.0714	1.0059	0.0709812	77.3769
BRADI5G22920	5	25102460	25105353	Sobic.007G062200	7	6530109	6533194	0.4809	0.9352	0.514222	71.9385
BRADI5G22920	5	25102460	25105353	Sobic.006G228300	6	57294409	57297513	0.2484	0.7664	0.324113	58.9538
BRADI5G23580	5	25471601	25472452	Sobic.006G236600	6	57805969	57807417	0.118	0.3243	0.363861	24.9462
							Means	0.290524	0.766159	0.376735	58.9353

## Sheet: Table S9
Table S9. GO annotations of BdbHLHs
Gene ID	GO annotation numbers
BRADI1G04280	GO:0046983	GO:0003700	GO:0005634	GO:0009941	GO:0042538
BRADI1G05037	GO:0046983	GO:0005634
BRADI1G05430	GO:0046983
BRADI1G06670	GO:0046983	GO:0005634	GO:0009585	GO:0009693	GO:0010244	GO:0010600	GO:0010928
BRADI1G07936	GO:0046983	GO:0045944	GO:0005634
BRADI1G09177	GO:0046983	GO:0009414	GO:0006355	GO:0005634
BRADI1G09960	GO:0046983	GO:0005634	GO:0009637	GO:0006355	GO:0009911
BRADI1G10170	GO:0046983	GO:0006355	GO:0007029	GO:0005634
BRADI1G12760	GO:0046983
BRADI1G12770	GO:0046983	GO:0005634
BRADI1G12780	GO:0008152	GO:0016597	GO:0046983	GO:0005634
BRADI1G13980	GO:0046983	GO:0003677	GO:0003700	GO:0005634	GO:0006355	GO:0006783	GO:0009740	GO:0009959	GO:0010100	GO:0010161	GO:0010187	GO:0010313	GO:0015995	GO:0042802
BRADI1G14600	GO:0046983	GO:0045944	GO:0005634
BRADI1G18400	GO:0046983	GO:0005634	GO:0009913	GO:0010374
BRADI1G20560	GO:0046983	GO:0005634
BRADI1G22960	GO:0046983
BRADI1G25230	GO:0046983	GO:0003700	GO:0005634	GO:0006355	GO:0043565	GO:0048656
BRADI1G25470	GO:0046983
BRADI1G28230	GO:0046983	GO:0005634
BRADI1G30000	GO:0046983	GO:0006355	GO:0005634
BRADI1G35990	GO:0046983	GO:0006355	GO:0005634
BRADI1G37540	GO:0046983	GO:0010200	GO:0005634
BRADI1G38650	GO:0046983	GO:0006355	GO:0010374	GO:0005634
BRADI1G42440	GO:0046983	GO:0045944	GO:0005634
BRADI1G43650	GO:0046983	GO:0009911	GO:0005634
BRADI1G45260	GO:0046983
BRADI1G46100	GO:0046983
BRADI1G46700	GO:0046983	GO:0045944	GO:0005634
BRADI1G47350	GO:0005634	GO:0046983	GO:0048767	GO:0045944
BRADI1G48400	GO:0046983	GO:0003700	GO:0005634	GO:0006355	GO:0007623	GO:0009409	GO:0010114	GO:0010154	GO:0010187	GO:0048440
BRADI1G54070	GO:0010026	GO:0010214	GO:2000029	GO:0046983	GO:0009962	GO:0005515	GO:0005634
BRADI1G54690	GO:0046983
BRADI1G55427	GO:0046983	GO:0009567	GO:0031347	GO:0045944	GO:0005634	GO:0006355
BRADI1G58230	GO:0046983	GO:0015995	GO:0010313	GO:0005634	GO:0010187	GO:0009959	GO:0006355	GO:0009740	GO:0010100	GO:0010161	GO:0006783	GO:0003700	GO:0003677	GO:0042802
BRADI1G59770	GO:0046983
BRADI1G61110	GO:0046983	GO:0003700	GO:0010106	GO:0055072	GO:0005634
BRADI1G63040	GO:0046983	GO:0005634
BRADI1G67500	GO:0046983	GO:0006355	GO:0005515	GO:0005634	GO:0009718	GO:0016036	GO:0080147
BRADI1G69110	GO:0008152	GO:0016597	GO:0046983
BRADI1G69190	GO:0046983
BRADI1G70860	GO:0046983	GO:0045944	GO:0005634
BRADI1G71990	GO:0046983	GO:0006355	GO:0005634
BRADI1G73140	GO:0046983
BRADI1G73160	GO:0009742	GO:0046983	GO:0005634	GO:0010086	GO:0009640	GO:0048510	GO:0009826	GO:0005515	GO:0005773
BRADI1G76030	GO:0046983	GO:0005634
BRADI1G76440	GO:0046983	GO:0045944	GO:0005634	GO:0006355
BRADI1G77070	GO:0046983	GO:0005634
BRADI2G00720	GO:0046983	GO:0050832	GO:0003700	GO:0006357	GO:0090575	GO:0006355	GO:0005737	GO:0005634
BRADI2G00730	GO:0046983	GO:0003700	GO:0006357	GO:0090575
BRADI2G00740	GO:0046983	GO:0003700	GO:0006357	GO:0090575
BRADI2G01000	GO:0005634	GO:0046983	GO:0045944
BRADI2G03427	GO:0045944	GO:0005634	GO:0046983
BRADI2G03830	GO:0046983	GO:0009536	GO:0005634
BRADI2G05950	GO:0046983	GO:0005634
BRADI2G07050	GO:0046983	GO:0005634
BRADI2G08080	GO:0046983	GO:0044212	GO:0003700	GO:0005634	GO:0006355	GO:0009737
BRADI2G08540	GO:0046983
BRADI2G11100	GO:0046983	GO:0003677	GO:0005634	GO:0009704	GO:0009740	GO:0010017	GO:0031539	GO:0042802	GO:0080113	GO:0006355
BRADI2G11260	GO:0046983	GO:0005634
BRADI2G18200	GO:0046983
BRADI2G22810	GO:0016597	GO:0046983	GO:0005634	GO:0010377	GO:0045597	GO:0045893	GO:0051782	GO:0010052
BRADI2G23520	GO:0046983	GO:0005634
BRADI2G31870	GO:0046983	GO:0045944	GO:0005634	GO:0006355
BRADI2G34600	GO:0046983	GO:0005634
BRADI2G39970	GO:0046983	GO:0005634
BRADI2G41390	GO:0046983	GO:0005634	GO:0006355
BRADI2G41670	GO:0046983	GO:0010200	GO:0006355	GO:0005634
BRADI2G47730	GO:0046983	GO:0003700	GO:0005634	GO:0009611	GO:0009737
BRADI2G47810	GO:0046983	GO:0005634
BRADI2G54030	GO:0046983
BRADI2G57800	GO:0046983	GO:0005829	GO:0010119	GO:0044212	GO:0006355
BRADI2G58630	GO:0046983	GO:0006355	GO:0005634
BRADI2G59497	GO:0046983
BRADI2G60970	GO:0046983	GO:0010106	GO:0055072	GO:0003677	GO:0005634	GO:0009414	GO:0006355
BRADI2G61050	GO:0003700	GO:0006357	GO:0010106	GO:0055072	GO:0090575	GO:0046983	GO:0003677
BRADI3G01540	GO:0046983	GO:0005634
BRADI3G01901	GO:0046983	GO:0005634	GO:0009555	GO:0048657
BRADI3G01910	GO:0046983	GO:0048657	GO:0046983	GO:0005634	GO:0006355	GO:0009555	GO:0003677
BRADI3G08280	GO:0046983	GO:0005634
BRADI3G09670	GO:0046983	GO:0005634	GO:0010374
BRADI3G10260	GO:0045944	GO:0005634	GO:0046983
BRADI3G11007	GO:0046983	GO:0005634
BRADI3G11520	GO:0046983	GO:0005634	GO:0009507
BRADI3G13300	GO:0046983	GO:0005634	GO:0010197
BRADI3G14590	GO:0046983	GO:0006355	GO:0005634
BRADI3G21460	GO:0046983
BRADI3G33170	GO:0046983	GO:0009506	GO:0009567
BRADI3G34200	GO:0005634	GO:0009269	GO:0009611	GO:0009737	GO:0009867	GO:0009963	GO:0010200	GO:0043565	GO:0043619	GO:0045893	GO:0051090	GO:2000068	GO:0046983	GO:0003677	GO:0043425	GO:0003700	GO:0005509	GO:0009718	GO:0042538
BRADI3G36610	GO:0008152	GO:0016597	GO:0046983
BRADI3G38250	GO:0046983	GO:0010500	GO:0048462	GO:0080126	GO:0006355	GO:0005634
BRADI3G38360	GO:0046983	GO:0005634
BRADI3G38510	GO:0046983	GO:0005634
BRADI3G38890	GO:0046983
BRADI3G38970	GO:0046983	GO:0006355	GO:0009742	GO:0003700	GO:0005515	GO:0005634
BRADI3G39927	GO:0046983	GO:0048573	GO:0006355	GO:0005634
BRADI3G40860	GO:0046983	GO:0005634
BRADI3G41510	GO:0046983	GO:0009739
BRADI3G41930	GO:0046983
BRADI3G41940	GO:0046983
BRADI3G41950	GO:0046983	GO:0005634
BRADI3G43250	GO:0046983	GO:0006355	GO:0003677	GO:0005634
BRADI3G45360	GO:0046983	GO:0009793	GO:0009790	GO:0006355	GO:0005634
BRADI3G45370	GO:0046983
BRADI3G46200	GO:0046983	GO:0005634
BRADI3G48070	GO:0046983	GO:0005634
BRADI3G51100	GO:0046983	GO:0006355
BRADI3G52150	GO:0046983	GO:0006355	GO:0005634
BRADI3G52790	GO:0046983	GO:0003677	GO:0003700	GO:0005634	GO:0006351	GO:0009637	GO:0009911
BRADI3G53060	GO:0005739	GO:0048766	GO:0046983	GO:0006355	GO:0005634
BRADI3G54070	GO:0046983	GO:0045944	GO:0005634	GO:0006355	GO:0080147
BRADI3G54640	GO:0046983
BRADI3G56340	GO:0046983	GO:0005634
BRADI3G58360	GO:0046983	GO:0005634
BRADI3G59290	GO:0046983	GO:0005634	GO:0080113
BRADI4G00920	GO:0046983	GO:0005634
BRADI4G02670	GO:0046983
BRADI4G03070	GO:0046983	GO:0005634
BRADI4G05760	GO:0046983
BRADI4G06567	GO:0046983	GO:0045944	GO:0005634
BRADI4G12615	GO:0005634	GO:0046983	GO:0045944
BRADI4G14190	GO:0046983	GO:0006355	GO:0010106	GO:0003700	GO:0005634
BRADI4G17460	GO:0046983	GO:0003677	GO:0005634	GO:0010440	GO:0045893	GO:0050826
BRADI4G19577	GO:0046983
BRADI4G29370	GO:0046983	GO:0045944	GO:0005634
BRADI4G29990	GO:0046983	GO:0005634
BRADI4G30350	GO:0046983	GO:0005634	GO:0048767
BRADI4G32060	GO:0046983
BRADI4G32470	GO:0046983	GO:0005634
BRADI4G32650	GO:0046983	GO:0005634
BRADI4G32934	GO:0046983	GO:0005634
BRADI4G32967	GO:0046983	GO:0006351	GO:0006355
BRADI4G33670	GO:0045944	GO:0005634	GO:0046983	GO:0048573	GO:0006355
BRADI4G34350	GO:0046983
BRADI4G34870	GO:0046983
BRADI4G35400	GO:0046983
BRADI5G01900	GO:0046983	GO:0005634
BRADI5G05110	GO:0046983	GO:0006355	GO:0005634
BRADI5G06620	GO:0046983
BRADI5G07720	GO:0046983	GO:0034756	GO:0071281	GO:0071369	GO:0071732	GO:0005634
BRADI5G14260	GO:0009739	GO:0045944	GO:0005634	GO:0046983
BRADI5G18500	GO:0046983	GO:0045944	GO:0005634
BRADI5G19950	GO:0046983
BRADI5G20397	GO:0046983	GO:0006355	GO:0009555	GO:0048658	GO:0052543
BRADI5G21950	GO:0046983
BRADI5G22920	GO:0046983	GO:0045944	GO:0005634
BRADI5G23580	GO:0046983	GO:0009741	GO:0009826

## Sheet: Table S10
Table S10. GO descriptions of BdbHLHs
ID	Term	Aspect	Evidence_code	Assigned_by
GO:0046983	protein dimerization activity	F	IEA	PlantRegMap(RBH)
GO:0008152	metabolic process	P	IEA	PlantRegMap(InterPro)
GO:0005634	nucleus	C	IEA	PlantRegMap(InterPro)
GO:0009742	brassinosteroid mediated signaling pathway	P	IEA	PlantRegMap(InterPro)
GO:0045944	positive regulation of transcription from RNA polymerase II promoter	P	IBA	GO_Central
GO:0016597	amino acid binding	F	IBA	GO_Central
GO:0003700	transcription factor activity, sequence-specific DNA binding	F	IBA	GO_Central
GO:0005739	mitochondrion	C	IBA	GO_Central
GO:0009739	response to gibberellin	P	IEA	PlantRegMap(RBH)
GO:0009414	response to water deprivation	P	IEA	PlantRegMap(RBH)
GO:0006355	regulation of transcription, DNA-templated	P	IEA	PlantRegMap(RBH)
GO:0003677	DNA binding	F	IEA	PlantRegMap(RBH)
GO:0010200	response to chitin	P	IEA	PlantRegMap(RBH)
GO:0009911	positive regulation of flower development	P	IEA	PlantRegMap(RBH)
GO:0010026	trichome differentiation	P	IEA	PlantRegMap(RBH)
GO:0009567	double fertilization forming a zygote and endosperm	P	IEA	PlantRegMap(RBH)
GO:0015995	chlorophyll biosynthetic process	P	IEA	PlantRegMap(RBH)
GO:0050832	defense response to fungus	P	IEA	PlantRegMap(RBH)
GO:0009536	plastid	C	IEA	PlantRegMap(RBH)
GO:0044212	transcription regulatory region DNA binding	F	IEA	PlantRegMap(RBH)
GO:0005829	cytosol	C	IEA	PlantRegMap(RBH)
GO:0010106	cellular response to iron ion starvation	P	IEA	PlantRegMap(RBH)
GO:0006357	regulation of transcription from RNA polymerase II promoter	P	IEA	PlantRegMap(RBH)
GO:0048657	anther wall tapetum cell differentiation	P	IEA	PlantRegMap(RBH)
GO:0009506	plasmodesma	C	IEA	PlantRegMap(RBH)
GO:0009269	response to desiccation	P	IEA	PlantRegMap(RBH)
GO:0010500	transmitting tissue development	P	IEA	PlantRegMap(RBH)
GO:0048573	photoperiodism, flowering	P	IEA	PlantRegMap(RBH)
GO:0009793	embryo development ending in seed dormancy	P	IEA	PlantRegMap(RBH)
GO:0048766	root hair initiation	P	IEA	PlantRegMap(RBH)
GO:0006351	transcription, DNA-templated	P	IEA	PlantRegMap(InterPro)
GO:0034756	regulation of iron ion transport	P	IEA	PlantRegMap(RBH)
GO:0009741	response to brassinosteroid	P	IEA	PlantRegMap(RBH)
GO:0009585	red, far-red light phototransduction	P	IEA	PlantRegMap(RBH)
GO:0009637	response to blue light	P	IEA	PlantRegMap(RBH)
GO:0007029	endoplasmic reticulum organization	P	IEA	PlantRegMap(RBH)
GO:0009913	epidermal cell differentiation	P	IEA	PlantRegMap(RBH)
GO:0010374	stomatal complex development	P	IEA	PlantRegMap(RBH)
GO:0048767	root hair elongation	P	IEA	PlantRegMap(RBH)
GO:0010214	seed coat development	P	IEA	PlantRegMap(RBH)
GO:0031347	regulation of defense response	P	IEA	PlantRegMap(RBH)
GO:0010313	phytochrome binding	F	IEA	PlantRegMap(RBH)
GO:0010119	regulation of stomatal movement	P	IEA	PlantRegMap(RBH)
GO:0055072	iron ion homeostasis	P	IEA	PlantRegMap(RBH)
GO:0009555	pollen development	P	IEA	PlantRegMap(RBH)
GO:0009507	chloroplast	C	IEA	PlantRegMap(RBH)
GO:0010197	polar nucleus fusion	P	IEA	EnsemblPlants
GO:0009611	response to wounding	P	IEA	PlantRegMap(RBH)
GO:0048462	carpel formation	P	IEA	PlantRegMap(RBH)
GO:0009790	embryo development	P	IEA	PlantRegMap(InterPro)
GO:0080113	regulation of seed growth	P	IEA	PlantRegMap(RBH)
GO:0071281	cellular response to iron ion	P	IEA	PlantRegMap(RBH)
GO:0009826	unidimensional cell growth	P	IEA	PlantRegMap(RBH)
GO:0009941	chloroplast envelope	C	IEA	PlantRegMap(RBH)
GO:0042538	hyperosmotic salinity response	P	IEA	PlantRegMap(RBH)
GO:0009693	ethylene biosynthetic process	P	IEA	PlantRegMap(RBH)
GO:0010244	response to low fluence blue light stimulus by blue low-fluence system	P	IEA	PlantRegMap(RBH)
GO:0010600	regulation of auxin biosynthetic process	P	IEA	PlantRegMap(RBH)
GO:0010928	regulation of auxin mediated signaling pathway	P	IBA	GO_Central
GO:0006783	heme biosynthetic process	P	IBA	GO_Central
GO:0009740	gibberellic acid mediated signaling pathway	P	IBA	GO_Central
GO:0009959	negative gravitropism	P	IEA	PlantRegMap(RBH)
GO:0010100	negative regulation of photomorphogenesis	P	IEA	PlantRegMap(RBH)
GO:0010161	red light signaling pathway	P	IEA	PlantRegMap(RBH)
GO:0010187	negative regulation of seed germination	P	IEA	PlantRegMap(RBH)
GO:0042802	identical protein binding	F	IEA	PlantRegMap(RBH)
GO:0043565	sequence-specific DNA binding	F	IEA	PlantRegMap(RBH)
GO:0048656	anther wall tapetum formation	P	IEA	EnsemblPlants
GO:2000029	regulation of proanthocyanidin biosynthetic process	P	IEA	PlantRegMap(RBH)
GO:0009962	regulation of flavonoid biosynthetic process	P	IEA	PlantRegMap(RBH)
GO:0007623	circadian rhythm	P	IEA	PlantRegMap(RBH)
GO:0009409	response to cold	P	IEA	PlantRegMap(RBH)
GO:0010114	response to red light	P	IEA	PlantRegMap(RBH)
GO:0010154	fruit development	P	IEA	PlantRegMap(RBH)
GO:0048440	carpel development	P	IEA	PlantRegMap(RBH)
GO:0010440	stomatal lineage progression	P	IEA	PlantRegMap(RBH)
GO:0045893	positive regulation of transcription, DNA-templated	P	IEA	PlantRegMap(RBH)
GO:0050826	response to freezing	P	IEA	PlantRegMap(RBH)
GO:0080147	root hair cell development	P	IEA	PlantRegMap(RBH)
GO:0010086	embryonic root morphogenesis	P	IEA	PlantRegMap(RBH)
GO:0009640	photomorphogenesis	P	IEA	PlantRegMap(RBH)
GO:0048510	regulation of timing of transition from vegetative to reproductive phase	P	IEA	PlantRegMap(RBH)
GO:0005773	vacuole	C	IEA	PlantRegMap(InterPro)
GO:0009718	anthocyanin-containing compound biosynthetic process	P	IEA	PlantRegMap(RBH)
GO:0016036	cellular response to phosphate starvation	P	IEA	PlantRegMap(RBH)
GO:0005737	cytoplasm	C	IEA	PlantRegMap(InterPro)
GO:0090575	RNA polymerase II transcription factor complex	C	IBA	GO_Central
GO:0009704	de-etiolation	P	IEA	PlantRegMap(RBH)
GO:0010017	red or far-red light signaling pathway	P	IEA	PlantRegMap(RBH)
GO:0031539	positive regulation of anthocyanin metabolic process	P	IEA	PlantRegMap(RBH)
GO:0009737	response to abscisic acid	P	IEA	PlantRegMap(RBH)
GO:0010377	guard cell fate commitment	P	IEA	PlantRegMap(RBH)
GO:0045597	positive regulation of cell differentiation	P	IEA	PlantRegMap(RBH)
GO:0051782	negative regulation of cell division	P	IEA	PlantRegMap(RBH)
GO:0010052	guard cell differentiation	P	IEA	PlantRegMap(RBH)
GO:0009867	jasmonic acid mediated signaling pathway	P	IEA	PlantRegMap(RBH)
GO:0009963	positive regulation of flavonoid biosynthetic process	P	IEA	PlantRegMap(RBH)
GO:0043619	regulation of transcription from RNA polymerase II promoter in response to oxidative stress	P	IEA	PlantRegMap(RBH)
GO:0051090	regulation of sequence-specific DNA binding transcription factor activity	P	IEA	PlantRegMap(InterPro)
GO:2000068	regulation of defense response to insect	P	IEA	PlantRegMap(RBH)
GO:0043425	bHLH transcription factor binding	M	IEA	EnsemblPlants
GO:0005509	calcium ion binding	F	IEA	PlantRegMap(RBH)
GO:0080126	ovary septum development	P	IEA	PlantRegMap(RBH)
GO:0048658	anther wall tapetum development	P	IEA	Brachypodium distachyon	PlantRegMap(RBH)
GO:0052543	callose deposition in cell wall	P	IEA	Brachypodium distachyon	PlantRegMap(RBH)
GO:0005515	protein binding	F	IEA	PlantRegMap(InterPro)

[truncated: 4 more sheets: Table S11, Table S12, Table S13, Table S14]
